# Supplementary material for: De Novo Linear Phosphorylation Site Motifs for BCR-ABL Kinase Revealed by Phospho-Proteomics in Yeast
Source: J Proteome Res. 2023 Apr 13;22(6):1790–9. doi: 10.1021/acs.jproteome.2c00795 (PMC10243146; doi:10.1021/acs.jproteome.2c00795)
Supplement: Supplementary file 1 — pr2c00795_si_001.xlsx [file pr2c00795_si_001.xlsx]

## Sheet: overview
Table	Title	Column	Description
ST01	MS runs	Kinase	kinase name
ST01	MS runs	construct	identifier of the kinase-vector combination used throughout the study.
ST01	MS runs	sample type	denotes pTyr-enrichment or whole cell peptide digest.
ST01	MS runs	# runs	number of MS-run per sample
ST01	MS runs	MS runs	MS-run identifiers comma-separated
ST02	kinase peptides	Peptide	peptide sequence
ST02	kinase peptides	start	AA start
ST02	kinase peptides	end	AA end
ST02	kinase peptides	Kinase	kinase name
ST02	kinase peptides	ABL1c_SPCs	SPCs in cytoplasmic sample
ST02	kinase peptides	ABL1cn_SPCs	SPCs in NLS sample
ST02	kinase peptides	p190c_SPCs	SPCs in cytoplasmic sample
ST02	kinase peptides	p190cn_SPCs	SPCs in NLS sample
ST02	kinase peptides	p210c_SPCs	SPCs in cytoplasmic sample
ST02	kinase peptides	p210cn_SPCs	SPCs in NLS sample
ST02	kinase peptides	ABL1_SPCs	SPCs ABL1 combined
ST02	kinase peptides	p190_SPCs	SPCs p190 combined
ST02	kinase peptides	p210_SPCs	SPCs p210 combined
ST02	kinase peptides	ABL1c_Intensity	Intensity sum in cytoplasmic sample
ST02	kinase peptides	ABL1cn_Intensity	Intensity sum in NLS sample
ST02	kinase peptides	p190c_Intensity	Intensity sum in cytoplasmic sample
ST02	kinase peptides	p190cn_Intensity	Intensity sum in NLS sample
ST02	kinase peptides	p210c_Intensity	Intensity sum in cytoplasmic sample
ST02	kinase peptides	p210cn_Intensity	Intensity sum in NLS sample
ST02	kinase peptides	ABL1_Intensity	Intensity sum ABL1 combined
ST02	kinase peptides	p190_Intensity	Intensity sum p190 combined
ST02	kinase peptides	p210_Intensity	Intensity sum p210 combined
ST03	pTyr-dataset	Sequence	peptide sequence
ST03	pTyr-dataset	motif_7x7	7Y7-motif
ST03	pTyr-dataset	UniprotID	Uniprot protein identifier
ST03	pTyr-dataset	Protein	Protein name
ST03	pTyr-dataset	Position	pTyr position in protein
ST03	pTyr-dataset	MS.run	MS run identifier
ST03	pTyr-dataset	construct ID	identifier of the kinase-vector combination used throughout the study.
ST03	pTyr-dataset	Kinase	kinase name
ST03	pTyr-dataset	run_Intensity	intensity of the peptide in the run
ST03	pTyr-dataset	id	peptide ID (MaxQuant run)
ST03	pTyr-dataset	sumSPCs	summed up SPCs of the peptide across all runs
ST04	motif PSSM	Kinase	kinase name
ST04	motif PSSM	pos_in_mot	position of amino acid in motif, ranges from -7 to 7
ST04	motif PSSM	G-W	Score for each amino acid at each position. AAs are sorted by increasing molecular weight.

## Sheet: ST01 - MS runs
Kinase	construct	sample type	# runs	MS runs
ABL1	ABL1c	pY	6	1279, 1353, 2060, 2063, 2086, 2089
ABL1	ABL1c	input	6	1278, 1352, 2061, 2064, 2087, 2090
ABL1	ABL1cn	pY	4	2072, 2075, 2098, 2101
ABL1	ABL1cn	input	4	2073, 2076, 2099, 2102
BCR-ABL p190	p190c	pY	2	2066, 2092
BCR-ABL p190	p190c	input	2	2067, 2093
BCR-ABL p190	p190cn	pY	2	2078, 2104
BCR-ABL p190	p190cn	input	2	2079, 2105
BCR-ABL p210	p210c	pY	2	2069, 2095
BCR-ABL p210	p210c	input	2	2070, 2096
BCR-ABL p210	p210cn	pY	2	2081, 2107
BCR-ABL p210	p210cn	input	2	2082, 2108

## Sheet: ST02 - kinase peptides
Peptide	start	end	Kinase	ABL1c_SPCs	ABL1cn_SPCs	p190c_SPCs	p190cn_SPCs	p210c_SPCs	p210cn_SPCs	ABL1_SPCs	p190_SPCs	p210_SPCs	ABL1c_Intensity	ABL1cn_Intensity	p190c_Intensity	p190cn_Intensity	p210c_Intensity	p210cn_Intensity	ABL1_Intensity	p190_Intensity	p210_Intensity
AFVDNYGVAMEMAEK	593	607	BCR/ABL p210	0	0	0	0	0	8	0	0	8	0	0	0	0	0	0	0	0	0
AGGKPSQSPSQEAAGEAVLGAK	910	931	ABL1	6	0	5	7	5	3	6	12	8	176123	0	569770	566257	868420	172517	176123	1136027	1040937
ALQRPVASDFEPQGLSEAAR	28	47	ABL1	0	0	0	0	0	1	0	0	1	0	0	0	0	0	76858	0	0	76858
ALQRPVASDFEPQGLSEAAR	428	447	BCR/ABL p190	0	0	0	0	0	1	0	0	1	0	0	0	0	0	76858	0	0	76858
ALQRPVASDFEPQGLSEAAR	929	948	BCR/ABL p210	0	0	0	0	0	1	0	0	1	0	0	0	0	0	76858	0	0	76858
AQFPDSEPPRMELR	13	26	BCR/ABL p190	0	0	0	1	0	0	0	1	0	0	0	0	42955	0	0	0	42955	0
AQFPDSEPPRMELR	13	26	BCR/ABL p210	0	0	0	1	0	0	0	1	0	0	0	0	42955	0	0	0	42955	0
ASASRPQPAPADGADPPPAEEPEARPDGEGSPGK	92	125	BCR/ABL p190	0	0	1	0	0	0	0	1	0	0	0	5607.7	0	0	0	0	5607.7	0
ASASRPQPAPADGADPPPAEEPEARPDGEGSPGK	92	125	BCR/ABL p210	0	0	1	0	0	0	0	1	0	0	0	5607.7	0	0	0	0	5607.7	0
ATSLVDAVNSDAAKPSQPGEGLK	934	956	ABL1	2	0	4	2	3	4	2	6	7	49832.2	0	359520	55965	124648	282920	49832.2	415485	407568
ATSLVDAVNSDAAKPSQPGEGLK	1334	1356	BCR/ABL p190	2	0	4	2	3	4	2	6	7	49832.2	0	359520	55965	124648	282920	49832.2	415485	407568
ATSLVDAVNSDAAKPSQPGEGLK	1835	1857	BCR/ABL p210	2	0	4	2	3	4	2	6	7	49832.2	0	359520	55965	124648	282920	49832.2	415485	407568
DALVSGALESTK	475	486	BCR/ABL p210	0	0	0	0	0	2	0	0	2	0	0	0	0	0	118886	0	0	118886
DIMESSPGSSPPNLTPK	800	816	ABL1	2	0	2	0	0	0	2	2	0	315150	0	119913	0	0	0	315150	119913	0
DIMESSPGSSPPNLTPK	1200	1216	BCR/ABL p190	2	0	2	0	0	0	2	2	0	315150	0	119913	0	0	0	315150	119913	0
DIMESSPGSSPPNLTPK	1701	1717	BCR/ABL p210	2	0	2	0	0	0	2	2	0	315150	0	119913	0	0	0	315150	119913	0
DISNGALAFTPLDTADPAK	640	658	ABL1	4	2	2	1	0	2	6	3	2	257798	18117.7	156173	41149	0	209894	275916	197322	209894
DISNGALAFTPLDTADPAK	1040	1058	BCR/ABL p190	4	2	2	1	0	2	6	3	2	257798	18117.7	156173	41149	0	209894	275916	197322	209894
DISNGALAFTPLDTADPAK	1541	1559	BCR/ABL p210	4	2	2	1	0	2	6	3	2	257798	18117.7	156173	41149	0	209894	275916	197322	209894
DTTDVPEMPHSK	543	554	ABL1	0	0	2	0	1	0	0	2	1	0	0	541180	0	141800	0	0	541180	141800
DTTDVPEMPHSK	943	954	BCR/ABL p190	0	0	2	0	1	0	0	2	1	0	0	541180	0	141800	0	0	541180	141800
DTTDVPEMPHSK	1444	1455	BCR/ABL p210	0	0	2	0	1	0	0	2	1	0	0	541180	0	141800	0	0	541180	141800
EAINKLENNLR	1085	1095	ABL1	2	0	0	4	0	2	2	4	2	32920	0	0	1168593	0	190312	32920	1168593	190312
EAINKLENNLR	1485	1495	BCR/ABL p190	2	0	0	4	0	2	2	4	2	32920	0	0	1168593	0	190312	32920	1168593	190312
EAINKLENNLR	1986	1996	BCR/ABL p210	2	0	0	4	0	2	2	4	2	32920	0	0	1168593	0	190312	32920	1168593	190312
EFYDGLFPR	559	567	BCR/ABL p210	0	0	0	0	3	6	0	0	9	0	0	0	0	349850	151094	0	0	500944
ELQICPATAGSGPAATQDFSK	1096	1116	ABL1	0	1	0	6	0	3	1	6	3	0	9933	0	570613	0	275670	9933	570613	275670
ELQICPATAGSGPAATQDFSK	1496	1516	BCR/ABL p190	0	1	0	6	0	3	1	6	3	0	9933	0	570613	0	275670	9933	570613	275670
ELQICPATAGSGPAATQDFSK	1997	2017	BCR/ABL p210	0	1	0	6	0	3	1	6	3	0	9933	0	570613	0	275670	9933	570613	275670
FPIKWTAPESLAYNK	401	415	ABL1	0	0	0	10	0	0	0	10	0	0	0	0	179658	0	0	0	179658	0
FPIKWTAPESLAYNK	801	815	BCR/ABL p190	0	0	0	10	0	0	0	10	0	0	0	0	179658	0	0	0	179658	0
FPIKWTAPESLAYNK	1302	1316	BCR/ABL p210	0	0	0	10	0	0	0	10	0	0	0	0	179658	0	0	0	179658	0
GAVSTLLQAPELPTK	517	531	ABL1	2	2	0	4	0	2	4	4	2	351090	28220	0	268063	0	234010	379310	268063	234010
GAVSTLLQAPELPTK	917	931	BCR/ABL p190	2	2	0	4	0	2	4	4	2	351090	28220	0	268063	0	234010	379310	268063	234010
GAVSTLLQAPELPTK	1418	1432	BCR/ABL p210	2	2	0	4	0	2	4	4	2	351090	28220	0	268063	0	234010	379310	268063	234010
GPPEGGLNEDER	578	589	ABL1	2	0	2	0	2	0	2	2	2	151630	0	188188	0	166748	0	151630	188188	166748
GPPEGGLNEDER	978	989	BCR/ABL p190	2	0	2	0	2	0	2	2	2	151630	0	188188	0	166748	0	151630	188188	166748
GPPEGGLNEDER	1479	1490	BCR/ABL p210	2	0	2	0	2	0	2	2	2	151630	0	188188	0	166748	0	151630	188188	166748
GQGESDPLDHEPAVSPLLPR	555	574	ABL1	6	1	3	4	4	3	7	7	7	849010	26770	3108700	1235211	3791500	673550	875780	4343911	4465050
GQGESDPLDHEPAVSPLLPR	955	974	BCR/ABL p190	6	1	3	4	4	3	7	7	7	849010	26770	3108700	1235211	3791500	673550	875780	4343911	4465050
GQGESDPLDHEPAVSPLLPR	1456	1475	BCR/ABL p210	6	1	3	4	4	3	7	7	7	849010	26770	3108700	1235211	3791500	673550	875780	4343911	4465050
GSALGTPAAAEPVTPTSK	839	856	ABL1	2	1	1	0	2	0	3	1	2	45057	15264	26830	0	57105	0	60321	26830	57105
GSALGTPAAAEPVTPTSK	1239	1256	BCR/ABL p190	2	1	1	0	2	0	3	1	2	45057	15264	26830	0	57105	0	60321	26830	57105
GSALGTPAAAEPVTPTSK	1740	1757	BCR/ABL p210	2	1	1	0	2	0	3	1	2	45057	15264	26830	0	57105	0	60321	26830	57105
HSWYHGPVSR	125	134	ABL1	0	0	0	6	2	4	0	6	6	0	0	0	28198.7	19034.8	0	0	28198.7	19034.8
HSWYHGPVSR	525	534	BCR/ABL p190	0	0	0	6	2	4	0	6	6	0	0	0	28198.7	19034.8	0	0	28198.7	19034.8
HSWYHGPVSR	1026	1035	BCR/ABL p210	0	0	0	6	2	4	0	6	6	0	0	0	28198.7	19034.8	0	0	28198.7	19034.8
HTPASHPDHPLLQDALR	663	679	BCR/ABL p210	0	0	0	0	5	1	0	0	6	0	0	0	0	778290	12845	0	0	791135
INTASDGKLYVSSESR	176	191	ABL1	0	0	0	4	0	2	0	4	2	0	0	0	0	0	0	0	0	0
INTASDGKLYVSSESR	576	591	BCR/ABL p190	0	0	0	4	0	2	0	4	2	0	0	0	0	0	0	0	0	0
INTASDGKLYVSSESR	1077	1092	BCR/ABL p210	0	0	0	4	0	2	0	4	2	0	0	0	0	0	0	0	0	0
ISQNFLSSINEEITPR	680	695	BCR/ABL p210	0	0	0	0	0	2	0	0	2	0	0	0	0	0	205400	0	0	205400
KERGPPEGGLNEDER	575	589	ABL1	0	0	0	1	0	0	0	1	0	0	0	0	19030	0	0	0	19030	0
KERGPPEGGLNEDER	975	989	BCR/ABL p190	0	0	0	1	0	0	0	1	0	0	0	0	19030	0	0	0	19030	0
KERGPPEGGLNEDER	1476	1490	BCR/ABL p210	0	0	0	1	0	0	0	1	0	0	0	0	19030	0	0	0	19030	0
KGEHRQLLK	703	711	BCR/ABL p210	0	0	0	1	0	0	0	1	0	0	0	0	21338	0	0	0	21338	0
KNEEAADEVFK	789	799	ABL1	2	0	2	0	2	1	2	2	3	245800	0	503730	0	748150	13638	245800	503730	761788
KNEEAADEVFK	1189	1199	BCR/ABL p190	2	0	2	0	2	1	2	2	3	245800	0	503730	0	748150	13638	245800	503730	761788
KNEEAADEVFK	1690	1700	BCR/ABL p210	2	0	2	0	2	1	2	2	3	245800	0	503730	0	748150	13638	245800	503730	761788
KPVLPATPKPQSAK	957	970	ABL1	0	0	1	0	2	0	0	1	2	0	0	82149	0	109403	0	0	82149	109403
KPVLPATPKPQSAK	1357	1370	BCR/ABL p190	0	0	1	0	2	0	0	1	2	0	0	82149	0	109403	0	0	82149	109403
KPVLPATPKPQSAK	1858	1871	BCR/ABL p210	0	0	1	0	2	0	0	1	2	0	0	82149	0	109403	0	0	82149	109403
LASQLGVYR	584	592	BCR/ABL p210	0	0	0	0	2	5	0	0	7	0	0	0	0	0	156822	0	0	156822
LATGEEEGGGSSSK	698	711	ABL1	0	0	2	2	2	0	0	4	2	0	0	45159	18741.4	24283	0	0	63900.4	24283
LATGEEEGGGSSSK	1098	1111	BCR/ABL p190	0	0	2	2	2	0	0	4	2	0	0	45159	18741.4	24283	0	0	63900.4	24283
LATGEEEGGGSSSK	1599	1612	BCR/ABL p210	0	0	2	2	2	0	0	4	2	0	0	45159	18741.4	24283	0	0	63900.4	24283
LATGEEEGGGSSSKR	698	712	ABL1	4	0	0	2	0	2	4	2	2	60585	0	0	37620	0	6801.8	60585	37620	6801.8
LATGEEEGGGSSSKR	1098	1112	BCR/ABL p190	4	0	0	2	0	2	4	2	2	60585	0	0	37620	0	6801.8	60585	37620	6801.8
LATGEEEGGGSSSKR	1599	1613	BCR/ABL p210	4	0	0	2	0	2	4	2	2	60585	0	0	37620	0	6801.8	60585	37620	6801.8
LGGGQYGEVYEGVWK	248	262	ABL1	13	4	11	9	12	9	17	20	21	79860	0	795820	109701	1012441	92128	79860	905521	1104569
LGGGQYGEVYEGVWK	648	662	BCR/ABL p190	13	4	11	9	12	9	17	20	21	79860	0	795820	109701	1012441	92128	79860	905521	1104569
LGGGQYGEVYEGVWK	1149	1163	BCR/ABL p210	13	4	11	9	12	9	17	20	21	79860	0	795820	109701	1012441	92128	79860	905521	1104569
LGGGQYGEVYEGVWKK	248	263	ABL1	10	0	7	12	0	9	10	19	9	0	0	0	0	0	0	0	0	0
LGGGQYGEVYEGVWKK	648	663	BCR/ABL p190	10	0	7	12	0	9	10	19	9	0	0	0	0	0	0	0	0	0
LGGGQYGEVYEGVWKK	1149	1164	BCR/ABL p210	10	0	7	12	0	9	10	19	9	0	0	0	0	0	0	0	0	0
LKPAPPPPPAASAGK	895	909	ABL1	0	0	1	0	2	0	0	1	2	0	0	127640	0	238811	0	0	127640	238811
LKPAPPPPPAASAGK	1295	1309	BCR/ABL p190	0	0	1	0	2	0	0	1	2	0	0	127640	0	238811	0	0	127640	238811
LKPAPPPPPAASAGK	1796	1810	BCR/ABL p210	0	0	1	0	2	0	0	1	2	0	0	127640	0	238811	0	0	127640	238811
LMTGDTYTAHAGAK	387	400	ABL1	31	10	13	13	7	16	41	26	23	170921	0	143674	211686	6424.4	126368	170921	355360	132792
LMTGDTYTAHAGAK	787	800	BCR/ABL p190	31	10	13	13	7	16	41	26	23	170921	0	143674	211686	6424.4	126368	170921	355360	132792
LMTGDTYTAHAGAK	1288	1301	BCR/ABL p210	31	10	13	13	7	16	41	26	23	170921	0	143674	211686	6424.4	126368	170921	355360	132792
LMTGDTYTAHAGAKFPIK	387	404	ABL1	0	0	0	2	0	0	0	2	0	0	0	0	0	0	0	0	0	0
LMTGDTYTAHAGAKFPIK	787	804	BCR/ABL p190	0	0	0	2	0	0	0	2	0	0	0	0	0	0	0	0	0	0
LMTGDTYTAHAGAKFPIK	1288	1305	BCR/ABL p210	0	0	0	2	0	0	0	2	0	0	0	0	0	0	0	0	0	0
LYVSSESR	184	191	ABL1	0	0	0	0	0	1	0	0	1	0	0	0	0	0	10641	0	0	10641
LYVSSESR	584	591	BCR/ABL p190	0	0	0	0	0	1	0	0	1	0	0	0	0	0	10641	0	0	10641
LYVSSESR	1085	1092	BCR/ABL p210	0	0	0	0	0	1	0	0	1	0	0	0	0	0	10641	0	0	10641
MERPEGCPEKVYELMR	458	473	ABL1	0	0	0	6	0	2	0	6	2	0	0	0	0	0	0	0	0	0
MERPEGCPEKVYELMR	858	873	BCR/ABL p190	0	0	0	6	0	2	0	6	2	0	0	0	0	0	0	0	0	0
MERPEGCPEKVYELMR	1359	1374	BCR/ABL p210	0	0	0	6	0	2	0	6	2	0	0	0	0	0	0	0	0	0
MIYLQTLLAK	56	65	BCR/ABL p190	0	0	0	3	0	2	0	3	2	0	0	0	0	0	0	0	0	0
MIYLQTLLAK	56	65	BCR/ABL p210	0	0	0	3	0	2	0	3	2	0	0	0	0	0	0	0	0	0
MVDPVGFAEAWK	1	12	BCR/ABL p190	0	0	0	0	0	1	0	0	1	0	0	0	0	0	79104	0	0	79104
MVDPVGFAEAWK	1	12	BCR/ABL p210	0	0	0	0	0	1	0	0	1	0	0	0	0	0	79104	0	0	79104
NCLVGENHLVK	368	378	ABL1	2	0	4	6	3	3	2	10	6	77229	0	1091600	725844	592530	179670	77229	1.81744e+06	772200
NCLVGENHLVK	768	778	BCR/ABL p190	2	0	4	6	3	3	2	10	6	77229	0	1091600	725844	592530	179670	77229	1.81744e+06	772200
NCLVGENHLVK	1269	1279	BCR/ABL p210	2	0	4	6	3	3	2	10	6	77229	0	1091600	725844	592530	179670	77229	1.81744e+06	772200
NGKSYTFLISSDYER	840	854	BCR/ABL p210	0	0	0	0	0	5	0	0	5	0	0	0	0	0	0	0	0	0
NGQGWVPSNYITPVNSLEK	106	124	ABL1	10	4	7	7	6	7	14	14	13	591250	42100	635410	465810	224770	383040	633350	1101220	607810
NGQGWVPSNYITPVNSLEK	506	524	BCR/ABL p190	10	4	7	7	6	7	14	14	13	591250	42100	635410	465810	224770	383040	633350	1101220	607810
NGQGWVPSNYITPVNSLEK	1007	1025	BCR/ABL p210	10	4	7	7	6	7	14	14	13	591250	42100	635410	465810	224770	383040	633350	1101220	607810
NKPTVYGVSPNYDK	221	234	ABL1	7	0	2	0	1	2	7	2	3	0	0	0	0	0	0	0	0	0
NKPTVYGVSPNYDK	621	634	BCR/ABL p190	7	0	2	0	1	2	7	2	3	0	0	0	0	0	0	0	0	0
NKPTVYGVSPNYDK	1122	1135	BCR/ABL p210	7	0	2	0	1	2	7	2	3	0	0	0	0	0	0	0	0	0
NKPTVYGVSPNYDKWEMER	221	239	ABL1	0	0	1	12	0	6	0	13	6	0	0	0	0	0	0	0	0	0
NKPTVYGVSPNYDKWEMER	621	639	BCR/ABL p190	0	0	1	12	0	6	0	13	6	0	0	0	0	0	0	0	0	0
NKPTVYGVSPNYDKWEMER	1122	1140	BCR/ABL p210	0	0	1	12	0	6	0	13	6	0	0	0	0	0	0	0	0	0
NSEQMASHSAVLEAGK	1046	1061	ABL1	2	0	0	2	0	4	2	2	4	40839	0	0	473760	0	98582	40839	473760	98582
NSEQMASHSAVLEAGK	1446	1461	BCR/ABL p190	2	0	0	2	0	4	2	2	4	40839	0	0	473760	0	98582	40839	473760	98582
NSEQMASHSAVLEAGK	1947	1962	BCR/ABL p210	2	0	0	2	0	4	2	2	4	40839	0	0	473760	0	98582	40839	473760	98582
NSLETLLYKPVDR	637	649	BCR/ABL p210	0	0	0	0	4	4	0	0	8	0	0	0	0	0	0	0	0	0
PSQSPSQEAAGEAVLGAK	914	931	ABL1	0	0	0	0	2	0	0	0	2	0	0	0	0	59985	0	0	0	59985
PVLPATPK	958	965	ABL1	2	1	2	0	0	0	3	2	0	76229	38171	115400	0	0	0	114400	115400	0
PVLPATPK	1358	1365	BCR/ABL p190	2	1	2	0	0	0	3	2	0	76229	38171	115400	0	0	0	114400	115400	0
PVLPATPK	1859	1866	BCR/ABL p210	2	1	2	0	0	0	3	2	0	76229	38171	115400	0	0	0	114400	115400	0
QFDSSTFGGHK	746	756	ABL1	1	0	0	0	0	0	1	0	0	27732	0	0	0	0	0	27732	0	0
QFDSSTFGGHK	1146	1156	BCR/ABL p190	1	0	0	0	0	0	1	0	0	27732	0	0	0	0	0	27732	0	0
QFDSSTFGGHK	1647	1657	BCR/ABL p210	1	0	0	0	0	0	1	0	0	27732	0	0	0	0	0	27732	0	0
QFDSSTFGGHKSEKPALPR	746	764	ABL1	0	0	0	1	0	0	0	1	0	0	0	0	54862	0	0	0	54862	0
QFDSSTFGGHKSEKPALPR	1146	1164	BCR/ABL p190	0	0	0	1	0	0	0	1	0	0	0	0	54862	0	0	0	54862	0
QFDSSTFGGHKSEKPALPR	1647	1665	BCR/ABL p210	0	0	0	1	0	0	0	1	0	0	0	0	54862	0	0	0	54862	0
QVTVAPASGLPHKEEAGK	821	838	ABL1	0	0	2	0	2	0	0	2	2	0	0	39273	0	20272.1	0	0	39273	20272.1
RLEQEVNQER	44	53	BCR/ABL p190	0	0	2	1	2	2	0	3	4	0	0	452560	44287	242750	94312	0	496847	337062
RLEQEVNQER	44	53	BCR/ABL p210	0	0	2	1	2	2	0	3	4	0	0	452560	44287	242750	94312	0	496847	337062
SEKPALPR	757	764	ABL1	1	0	1	0	0	0	1	1	0	20931	0	29271	0	0	0	20931	29271	0
SEKPALPR	1157	1164	BCR/ABL p190	1	0	1	0	0	0	1	1	0	20931	0	29271	0	0	0	20931	29271	0
SEKPALPR	1658	1665	BCR/ABL p210	1	0	1	0	0	0	1	1	0	20931	0	29271	0	0	0	20931	29271	0
SPKPSNGAGVPNGALR	659	674	ABL1	0	0	1	0	0	0	0	1	0	0	0	9213.5	0	0	0	0	9213.5	0
SPKPSNGAGVPNGALR	1059	1074	BCR/ABL p190	0	0	1	0	0	0	0	1	0	0	0	9213.5	0	0	0	0	9213.5	0
SPKPSNGAGVPNGALR	1560	1575	BCR/ABL p210	0	0	1	0	0	0	0	1	0	0	0	9213.5	0	0	0	0	9213.5	0
SQHGAGSSVGDASRPPYR	215	232	BCR/ABL p190	0	0	2	0	2	0	0	2	2	0	0	91227	0	53037	0	0	91227	53037
SQHGAGSSVGDASRPPYR	215	232	BCR/ABL p210	0	0	2	0	2	0	0	2	2	0	0	91227	0	53037	0	0	91227	53037
SSESSCGVDGDYEDAELNPR	235	254	BCR/ABL p190	0	0	4	0	2	2	0	4	4	0	0	258110	0	195130	14740	0	258110	209870
SSESSCGVDGDYEDAELNPR	235	254	BCR/ABL p210	0	0	4	0	2	2	0	4	4	0	0	258110	0	195130	14740	0	258110	209870
STLVLHDLLK	653	662	BCR/ABL p210	0	0	0	0	2	2	0	0	4	0	0	0	0	97960	51787	0	0	149747
SVGDIEQELER	27	37	BCR/ABL p190	0	0	2	5	3	2	0	7	5	0	0	2712800	946520	1.55019e+06	690923	0	3659320	2.24111e+06
SVGDIEQELER	27	37	BCR/ABL p210	0	0	2	5	3	2	0	7	5	0	0	2712800	946520	1.55019e+06	690923	0	3659320	2.24111e+06
SYTFLISSDYER	843	854	BCR/ABL p210	0	0	0	0	2	4	0	0	6	0	0	0	0	0	0	0	0	0
TGQIWPNDGEGAFHGDADGSFGTPPGYGCAADR	410	442	BCR/ABL p210	0	0	0	0	2	0	0	0	2	0	0	0	0	50114	0	0	0	50114
TGQIWPNDGEGAFHGDAEALQR	410	431	BCR/ABL p190	0	0	2	0	0	0	0	2	0	0	0	115072	0	0	0	0	115072	0
TKATSLVDAVNSDAAKPSQPGEGLK	932	956	ABL1	0	0	0	2	0	0	0	2	0	0	0	0	477620	0	0	0	477620	0
TKATSLVDAVNSDAAKPSQPGEGLK	1332	1356	BCR/ABL p190	0	0	0	2	0	0	0	2	0	0	0	0	477620	0	0	0	477620	0
TKATSLVDAVNSDAAKPSQPGEGLK	1833	1857	BCR/ABL p210	0	0	0	2	0	0	0	2	0	0	0	0	477620	0	0	0	477620	0
VGDLFQK	577	583	BCR/ABL p210	0	0	0	0	0	2	0	0	2	0	0	0	0	0	31117.6	0	0	31117.6
VLGYNHNGEWCEAQTK	90	105	ABL1	0	0	0	3	0	2	0	3	2	0	0	0	111213	0	23120	0	111213	23120
VLGYNHNGEWCEAQTK	490	505	BCR/ABL p190	0	0	0	3	0	2	0	3	2	0	0	0	111213	0	23120	0	111213	23120
VLGYNHNGEWCEAQTK	991	1006	BCR/ABL p210	0	0	0	3	0	2	0	3	2	0	0	0	111213	0	23120	0	111213	23120
VPELYEIHK	550	558	BCR/ABL p210	0	0	0	0	2	2	0	0	4	0	0	0	0	0	0	0	0	0
WTAPESLAYNK	405	415	ABL1	6	4	4	3	4	3	10	7	7	315010	0	84863	5688.6	45427	3917.2	315010	90551.6	49344.2
WTAPESLAYNK	805	815	BCR/ABL p190	6	4	4	3	4	3	10	7	7	315010	0	84863	5688.6	45427	3917.2	315010	90551.6	49344.2
WTAPESLAYNK	1306	1316	BCR/ABL p210	6	4	4	3	4	3	10	7	7	315010	0	84863	5688.6	45427	3917.2	315010	90551.6	49344.2
WTAPESLAYNKFSIK	405	419	ABL1	0	0	0	4	0	0	0	4	0	0	0	0	0	0	0	0	0	0
WTAPESLAYNKFSIK	805	819	BCR/ABL p190	0	0	0	4	0	0	0	4	0	0	0	0	0	0	0	0	0	0
WTAPESLAYNKFSIK	1306	1320	BCR/ABL p210	0	0	0	4	0	0	0	4	0	0	0	0	0	0	0	0	0	0

## Sheet: ST03 - pTyr-dataset
Sequence	motif_7x7	UniprotID	Protein	Position	MS.run	construct ID	Kinase	run_Intensity	id	sumSPCs
AAAPAQTTTDYKYAPVSNLSAVPTNAR	PAQTTTDYKYAPVSN	Q06505	IWS1	368	2078	p190cn	BCR-ABL_p190	14696	16	2
AAAPAQTTTDYKYAPVSNLSAVPTNAR	PAQTTTDYKYAPVSN	Q06505	IWS1	368	2104	p190cn	BCR-ABL_p190	13051	16	2
AAAPAQTTTDYKYAPVSNLSAVPTNAR	QTTTDYKYAPVSNLS	Q06505	IWS1	370	2078	p190cn	BCR-ABL_p190	14696	16	2
AAAPAQTTTDYKYAPVSNLSAVPTNAR	QTTTDYKYAPVSNLS	Q06505	IWS1	370	2104	p190cn	BCR-ABL_p190	13051	16	2
AAEAATTDLTYR	AATTDLTYRQNGEDP	Q12363	WTM1	308	2075	ABL1cn	ABL1	3577	36	24
AANSGLDSKVEYYR	GLDSKVEYYRLQENE	P53324	SAY1	13	2060	ABL1c	ABL1	17378	118	4
AANSGLDSKVEYYR	GLDSKVEYYRLQENE	P53324	SAY1	13	2086	ABL1c	ABL1	10722	118	4
AANSGLDSKVEYYR	LDSKVEYYRLQENEI	P53324	SAY1	14	2060	ABL1c	ABL1	17378	118	4
AASPATVPQYR	SPATVPQYRSISGST	Q08748	YO296	231	2060	ABL1c	ABL1	66538	149	4
AASPATVPQYR	SPATVPQYRSISGST	Q08748	YO296	231	2063	ABL1c	ABL1	20793	149	4
AASPATVPQYR	SPATVPQYRSISGST	Q08748	YO296	231	2086	ABL1c	ABL1	76639	149	4
AATFPLQYR	AATFPLQYRGWDVDV	P53727	BUD17	34	2095	p210c	BCR-ABL_p210	21311	155	2
AATFPLQYR	AATFPLQYRGWDVDV	P53727	BUD17	34	2107	p210cn	BCR-ABL_p210	14366	155	2
ACDDKIMYVDYK	ACDDKIMYVDYKNIT	P00549	KPYK1	127	2066	p190c	BCR-ABL_p190	24894	183	25
ACDDKIMYVDYK	ACDDKIMYVDYKNIT	P00549	KPYK1	127	2069	p210c	BCR-ABL_p210	48178	183	25
ACDDKIMYVDYK	ACDDKIMYVDYKNIT	P00549	KPYK1	127	2075	ABL1cn	ABL1	9634	183	25
ACDDKIMYVDYK	ACDDKIMYVDYKNIT	P00549	KPYK1	127	2089	ABL1c	ABL1	103040	183	25
ACDDKIMYVDYK	ACDDKIMYVDYKNIT	P00549	KPYK1	127	2092	p190c	BCR-ABL_p190	37592	183	25
ACDDKIMYVDYK	ACDDKIMYVDYKNIT	P00549	KPYK1	127	2095	p210c	BCR-ABL_p210	79900	183	25
ACDDKIMYVDYK	ACDDKIMYVDYKNIT	P00549	KPYK1	127	2101	ABL1cn	ABL1	16200	183	25
ACDDKIMYVDYK	ACDDKIMYVDYKNIT	P00549	KPYK1	127	2107	p210cn	BCR-ABL_p210	35587	183	25
ACDDKIMYVDYK	DKIMYVDYKNITKVI	P00549	KPYK1	130	2069	p210c	BCR-ABL_p210	11374	183	25
ACDDKIMYVDYK	DKIMYVDYKNITKVI	P00549	KPYK1	130	2107	p210cn	BCR-ABL_p210	11477	183	25
AEINNQYQELAR	KAEINNQYQELARLR	P40061	TSC11	113	1060	p190c	BCR-ABL_p190	33116	350	11
AEINNQYQELAR	KAEINNQYQELARLR	P40061	TSC11	113	1279	ABL1c	ABL1	37403	350	11
AEINNQYQELAR	KAEINNQYQELARLR	P40061	TSC11	113	1353	ABL1c	ABL1	30663	350	11
AEINNQYQELAR	KAEINNQYQELARLR	P40061	TSC11	113	2060	ABL1c	ABL1	164110	350	11
AEINNQYQELAR	KAEINNQYQELARLR	P40061	TSC11	113	2063	ABL1c	ABL1	100460	350	11
AEINNQYQELAR	KAEINNQYQELARLR	P40061	TSC11	113	2086	ABL1c	ABL1	109590	350	11
AEINNQYQELAR	KAEINNQYQELARLR	P40061	TSC11	113	2089	ABL1c	ABL1	92071	350	11
AEPGEDLDYYIYK	EPGEDLDYYIYKHIP	P38755	OSH7	388	1279	ABL1c	ABL1	98022	375	9
AEPGEDLDYYIYK	EPGEDLDYYIYKHIP	P38755	OSH7	388	2063	ABL1c	ABL1	377970	375	9
AEPGEDLDYYIYK	EPGEDLDYYIYKHIP	P38755	OSH7	388	2066	p190c	BCR-ABL_p190	127640	375	9
AEPGEDLDYYIYK	EPGEDLDYYIYKHIP	P38755	OSH7	388	2069	p210c	BCR-ABL_p210	514260	375	9
AEPGEDLDYYIYK	EPGEDLDYYIYKHIP	P38755	OSH7	388	2075	ABL1cn	ABL1	18747	375	9
AEPGEDLDYYIYK	EPGEDLDYYIYKHIP	P38755	OSH7	388	2078	p190cn	BCR-ABL_p190	19229	375	9
AEPGEDLDYYIYK	EPGEDLDYYIYKHIP	P38755	OSH7	388	2089	ABL1c	ABL1	300080	375	9
AEPGEDLDYYIYK	EPGEDLDYYIYKHIP	P38755	OSH7	388	2092	p190c	BCR-ABL_p190	166700	375	9
AEPGEDLDYYIYK	EPGEDLDYYIYKHIP	P38755	OSH7	388	2095	p210c	BCR-ABL_p210	455320	375	9
AEPGEDLDYYIYK	EPGEDLDYYIYKHIP	P38755	OSH7	388	2104	p190cn	BCR-ABL_p190	25383	375	9
AEPGEDLDYYIYK	PGEDLDYYIYKHIPE	P38755	OSH7	389	2089	ABL1c	ABL1	112000	375	9
AESTDDVDYIMR	ESTDDVDYIMRRNAI	P03965	CARB	1057	2063	ABL1c	ABL1	21254	395	39
AESTDDVDYIMR	ESTDDVDYIMRRNAI	P03965	CARB	1057	2066	p190c	BCR-ABL_p190	12110	395	39
AESTDDVDYIMR	ESTDDVDYIMRRNAI	P03965	CARB	1057	2069	p210c	BCR-ABL_p210	28345	395	39
AESTDDVDYIMR	ESTDDVDYIMRRNAI	P03965	CARB	1057	2081	p210cn	BCR-ABL_p210	8483	395	39
AESTDDVDYIMR	ESTDDVDYIMRRNAI	P03965	CARB	1057	2089	ABL1c	ABL1	18395	395	39
AESTDDVDYIMR	ESTDDVDYIMRRNAI	P03965	CARB	1057	2092	p190c	BCR-ABL_p190	11328	395	39
AESTDDVDYIMR	ESTDDVDYIMRRNAI	P03965	CARB	1057	2095	p210c	BCR-ABL_p210	27147	395	39
AESTDDVDYIMR	ESTDDVDYIMRRNAI	P03965	CARB	1057	2107	p210cn	BCR-ABL_p210	5364	395	39
AFEELINTIYQK	EELINTIYQKVSKHQ	P38555	YPT31	175	2069	p210c	BCR-ABL_p210	11603	438	5
AFNYRPSNGGR	LESRAFNYRPSNGGR	P43603	LSB3	218	2060	ABL1c	ABL1	134310	472	1
AFSPVYQNIPLESR	NRAFSPVYQNIPLES	P38854	TDA11	247	2063	ABL1c	ABL1	51625	496	6
AFSPVYQNIPLESR	NRAFSPVYQNIPLES	P38854	TDA11	247	2086	ABL1c	ABL1	20542	496	6
AFSPVYQNIPLESR	NRAFSPVYQNIPLES	P38854	TDA11	247	2089	ABL1c	ABL1	84601	496	6
AGDYYEAHQTLR	NKIKAGDYYEAHQTL	Q12125	GET4	29	1060	p190c	BCR-ABL_p190	13725	532	23
AGDYYEAHQTLR	NKIKAGDYYEAHQTL	Q12125	GET4	29	2069	p210c	BCR-ABL_p210	3915	532	23
AGDYYEAHQTLR	NKIKAGDYYEAHQTL	Q12125	GET4	29	2078	p190cn	BCR-ABL_p190	11110	532	23
AGDYYEAHQTLR	NKIKAGDYYEAHQTL	Q12125	GET4	29	2081	p210cn	BCR-ABL_p210	43619	532	23
AGDYYEAHQTLR	NKIKAGDYYEAHQTL	Q12125	GET4	29	2104	p190cn	BCR-ABL_p190	5576	532	23
AGDYYEAHQTLR	NKIKAGDYYEAHQTL	Q12125	GET4	29	2107	p210cn	BCR-ABL_p210	39346	532	23
AGENFPDYTFPSIVGR	AGENFPDYTFPSIVG	P32381	ARP2	28	2063	ABL1c	ABL1	181250	539	27
AGENFPDYTFPSIVGR	AGENFPDYTFPSIVG	P32381	ARP2	28	2066	p190c	BCR-ABL_p190	289530	539	27
AGENFPDYTFPSIVGR	AGENFPDYTFPSIVG	P32381	ARP2	28	2069	p210c	BCR-ABL_p210	837190	539	27
AGENFPDYTFPSIVGR	AGENFPDYTFPSIVG	P32381	ARP2	28	2081	p210cn	BCR-ABL_p210	72017	539	27
AGENFPDYTFPSIVGR	AGENFPDYTFPSIVG	P32381	ARP2	28	2089	ABL1c	ABL1	207360	539	27
AGENFPDYTFPSIVGR	AGENFPDYTFPSIVG	P32381	ARP2	28	2092	p190c	BCR-ABL_p190	133100	539	27
AGENFPDYTFPSIVGR	AGENFPDYTFPSIVG	P32381	ARP2	28	2095	p210c	BCR-ABL_p210	562720	539	27
AGENFPDYTFPSIVGR	AGENFPDYTFPSIVG	P32381	ARP2	28	2107	p210cn	BCR-ABL_p210	28836	539	27
AGENFPDYTFPSIVGRPILR	AGENFPDYTFPSIVG	P32381	ARP2	28	2063	ABL1c	ABL1	181250	540	17
AGENFPDYTFPSIVGRPILR	AGENFPDYTFPSIVG	P32381	ARP2	28	2066	p190c	BCR-ABL_p190	289530	540	17
AGENFPDYTFPSIVGRPILR	AGENFPDYTFPSIVG	P32381	ARP2	28	2069	p210c	BCR-ABL_p210	837190	540	17
AGENFPDYTFPSIVGRPILR	AGENFPDYTFPSIVG	P32381	ARP2	28	2081	p210cn	BCR-ABL_p210	72017	540	17
AGENFPDYTFPSIVGRPILR	AGENFPDYTFPSIVG	P32381	ARP2	28	2089	ABL1c	ABL1	207360	540	17
AGENFPDYTFPSIVGRPILR	AGENFPDYTFPSIVG	P32381	ARP2	28	2092	p190c	BCR-ABL_p190	133100	540	17
AGENFPDYTFPSIVGRPILR	AGENFPDYTFPSIVG	P32381	ARP2	28	2095	p210c	BCR-ABL_p210	562720	540	17
AGENFPDYTFPSIVGRPILR	AGENFPDYTFPSIVG	P32381	ARP2	28	2107	p210cn	BCR-ABL_p210	28836	540	17
AGHFIVYFTPK	KAGHFIVYFTPKNKN	Q3E841	YN034	79	2069	p210c	BCR-ABL_p210	19176	560	1
AGLSFDNYQR	AGLSFDNYQRNNFLA	P25043	PSB2	9	1279	ABL1c	ABL1	14082	600	9
AGLSFDNYQR	AGLSFDNYQRNNFLA	P25043	PSB2	9	1353	ABL1c	ABL1	11841	600	9
AGLSFDNYQR	AGLSFDNYQRNNFLA	P25043	PSB2	9	2060	ABL1c	ABL1	47233	600	9
AGLSFDNYQR	AGLSFDNYQRNNFLA	P25043	PSB2	9	2063	ABL1c	ABL1	30960	600	9
AGLSFDNYQR	AGLSFDNYQRNNFLA	P25043	PSB2	9	2066	p190c	BCR-ABL_p190	6698	600	9
AGLSFDNYQR	AGLSFDNYQRNNFLA	P25043	PSB2	9	2069	p210c	BCR-ABL_p210	28788	600	9
AGLSFDNYQR	AGLSFDNYQRNNFLA	P25043	PSB2	9	2086	ABL1c	ABL1	54007	600	9
AGLSFDNYQR	AGLSFDNYQRNNFLA	P25043	PSB2	9	2089	ABL1c	ABL1	29590	600	9
AGLSFDNYQR	AGLSFDNYQRNNFLA	P25043	PSB2	9	2092	p190c	BCR-ABL_p190	5227	600	9
AGLSFDNYQR	AGLSFDNYQRNNFLA	P25043	PSB2	9	2095	p210c	BCR-ABL_p210	28053	600	9
AGLSFDNYQR	AGLSFDNYQRNNFLA	P25043	PSB2	9	2107	p210cn	BCR-ABL_p210	7545	600	9
AGMIKPDETTFQYTK	PDETTFQYTKGRPLA	P07264	LEUC	255	2081	p210cn	BCR-ABL_p210	14324	604	43
AGMIKPDETTFQYTK	PDETTFQYTKGRPLA	P07264	LEUC	255	2107	p210cn	BCR-ABL_p210	9639	604	43
AGQGASGAVYLSK	QGASGAVYLSKRIKL	Q12469	SKM1	375	2089	ABL1c	ABL1	10398	616	3
AGSAINYIGNIR	KAGSAINYIGNIRRN	P39533	ACON2	781	2060	ABL1c	ABL1	18290	622	18
AHFKEYQVIGR	%MAHFKEYQVIGRRL	P0CX24	RL20B	7	2060	ABL1c	ABL1	31746	651	21
AHFKEYQVIGR	%MAHFKEYQVIGRRL	P0CX24	RL20B	7	2078	p190cn	BCR-ABL_p190	167250	651	21
AHFKEYQVIGR	%MAHFKEYQVIGRRL	P0CX24	RL20B	7	2081	p210cn	BCR-ABL_p210	306530	651	21
AHFKEYQVIGR	%MAHFKEYQVIGRRL	P0CX24	RL20B	7	2086	ABL1c	ABL1	10921	651	21
AHFKEYQVIGR	%MAHFKEYQVIGRRL	P0CX24	RL20B	7	2104	p190cn	BCR-ABL_p190	101610	651	21
AHFKEYQVIGR	%MAHFKEYQVIGRRL	P0CX24	RL20B	7	2107	p210cn	BCR-ABL_p210	230950	651	21
AHYTNLYVK	KAHYTNLYVKNINSE	P04147	PABP	222	1060	p190c	BCR-ABL_p190	18185	4610000	6
AIDLESTTVNKYR	ESTTVNKYRVVRKAL	P19735	PRP6	324	2078	p190cn	BCR-ABL_p190	15154	700	2
AIDLESTTVNKYR	ESTTVNKYRVVRKAL	P19735	PRP6	324	2104	p190cn	BCR-ABL_p190	12310	700	2
AIEQLNYTPIK	KAIEQLNYTPIKGRL	P04147	PABP	101	1060	p190c	BCR-ABL_p190	59588	720	27
AIEQLNYTPIK	KAIEQLNYTPIKGRL	P04147	PABP	101	1062	p210c	BCR-ABL_p210	42730	720	27
AIEQLNYTPIK	KAIEQLNYTPIKGRL	P04147	PABP	101	1279	ABL1c	ABL1	36344	720	27
AIEQLNYTPIK	KAIEQLNYTPIKGRL	P04147	PABP	101	1353	ABL1c	ABL1	20396	720	27
AIEQLNYTPIK	KAIEQLNYTPIKGRL	P04147	PABP	101	2060	ABL1c	ABL1	11755	720	27
AIEQLNYTPIK	KAIEQLNYTPIKGRL	P04147	PABP	101	2063	ABL1c	ABL1	49540	720	27
AIEQLNYTPIK	KAIEQLNYTPIKGRL	P04147	PABP	101	2066	p190c	BCR-ABL_p190	266640	720	27
AIEQLNYTPIK	KAIEQLNYTPIKGRL	P04147	PABP	101	2069	p210c	BCR-ABL_p210	147650	720	27
AIEQLNYTPIK	KAIEQLNYTPIKGRL	P04147	PABP	101	2081	p210cn	BCR-ABL_p210	4092	720	27
AIEQLNYTPIK	KAIEQLNYTPIKGRL	P04147	PABP	101	2086	ABL1c	ABL1	11653	720	27
AIEQLNYTPIK	KAIEQLNYTPIKGRL	P04147	PABP	101	2089	ABL1c	ABL1	64638	720	27
AIEQLNYTPIK	KAIEQLNYTPIKGRL	P04147	PABP	101	2092	p190c	BCR-ABL_p190	200190	720	27
AIEQLNYTPIK	KAIEQLNYTPIKGRL	P04147	PABP	101	2095	p210c	BCR-ABL_p210	172790	720	27
AIESYGTASGKPR	IVKAIESYGTASGKP	P25719	CYPC	163	2060	ABL1c	ABL1	7979	724	31
AIEVSETPNHVLYSNR	ETPNHVLYSNRSACY	P15705	STI1	43	2081	p210cn	BCR-ABL_p210	15641	726	18
AIEVSETPNHVLYSNR	ETPNHVLYSNRSACY	P15705	STI1	43	2107	p210cn	BCR-ABL_p210	30906	726	18
AILPDYFEPGSHIR	PRAILPDYFEPGSHI	P53109	AIM14	281	2060	ABL1c	ABL1	24579	764	5
AILPDYFEPGSHIR	PRAILPDYFEPGSHI	P53109	AIM14	281	2086	ABL1c	ABL1	6041	764	5
AIPSLSSSIPYSVPNSNK	SLSSSIPYSVPNSNK	P22211	NPR1	172	2063	ABL1c	ABL1	37578	795	4
AIPSLSSSIPYSVPNSNK	SLSSSIPYSVPNSNK	P22211	NPR1	172	2089	ABL1c	ABL1	42847	795	4
AIPSLSSSIPYSVPNSNK	SLSSSIPYSVPNSNK	P22211	NPR1	172	2092	p190c	BCR-ABL_p190	1873	795	4
AISGTYMSLIK	QKAISGTYMSLIKER	P10614	CP51	265	2089	ABL1c	ABL1	19446	810	1
AIYDDPVKGPK	NEKFRAIYDDPVKGP	Q08045	LCL2	104	1279	ABL1c	ABL1	50114	843	19
AIYDDPVKGPK	NEKFRAIYDDPVKGP	Q08045	LCL2	104	1353	ABL1c	ABL1	45991	843	19
AIYDDPVKGPK	NEKFRAIYDDPVKGP	Q08045	LCL2	104	2060	ABL1c	ABL1	234920	843	19
AIYDDPVKGPK	NEKFRAIYDDPVKGP	Q08045	LCL2	104	2063	ABL1c	ABL1	56705	843	19
AIYDDPVKGPK	NEKFRAIYDDPVKGP	Q08045	LCL2	104	2072	ABL1cn	ABL1	5895	843	19
AIYDDPVKGPK	NEKFRAIYDDPVKGP	Q08045	LCL2	104	2086	ABL1c	ABL1	210010	843	19
AIYDDPVKGPK	NEKFRAIYDDPVKGP	Q08045	LCL2	104	2089	ABL1c	ABL1	47867	843	19
ALDALQGEYIDNRPVR	LDALQGEYIDNRPVR	P27476	NSR1	332	2081	p210cn	BCR-ABL_p210	60941	944	17
ALDALQGEYIDNRPVR	LDALQGEYIDNRPVR	P27476	NSR1	332	2107	p210cn	BCR-ABL_p210	91283	944	17
ALDIPMVNQYSPTR	DIPMVNQYSPTRGRP	P47039	BNA3	88	1279	ABL1c	ABL1	25505	956	15
ALDIPMVNQYSPTR	DIPMVNQYSPTRGRP	P47039	BNA3	88	2063	ABL1c	ABL1	65082	956	15
ALDIPMVNQYSPTR	DIPMVNQYSPTRGRP	P47039	BNA3	88	2078	p190cn	BCR-ABL_p190	200130	956	15
ALDIPMVNQYSPTR	DIPMVNQYSPTRGRP	P47039	BNA3	88	2081	p210cn	BCR-ABL_p210	200900	956	15
ALDIPMVNQYSPTR	DIPMVNQYSPTRGRP	P47039	BNA3	88	2086	ABL1c	ABL1	63811	956	15
ALDIPMVNQYSPTR	DIPMVNQYSPTRGRP	P47039	BNA3	88	2089	ABL1c	ABL1	67186	956	15
ALDIPMVNQYSPTR	DIPMVNQYSPTRGRP	P47039	BNA3	88	2104	p190cn	BCR-ABL_p190	227700	956	15
ALDIPMVNQYSPTR	DIPMVNQYSPTRGRP	P47039	BNA3	88	2107	p210cn	BCR-ABL_p210	173480	956	15
ALELKPDYSK	ALELKPDYSKVLLRR	P07213	TOM70	165	1279	ABL1c	ABL1	7021.9	989	20
ALELKPDYSK	ALELKPDYSKVLLRR	P07213	TOM70	165	2060	ABL1c	ABL1	27182	989	20
ALELKPDYSK	ALELKPDYSKVLLRR	P07213	TOM70	165	2063	ABL1c	ABL1	15533	989	20
ALELKPDYSK	ALELKPDYSKVLLRR	P07213	TOM70	165	2086	ABL1c	ABL1	27542	989	20
ALELKPDYSK	ALELKPDYSKVLLRR	P07213	TOM70	165	2089	ABL1c	ABL1	13889	989	20
ALEPIDYTTHSR	MALEPIDYTTHSREI	P15891	ABP1	8	1060	p190c	BCR-ABL_p190	124830	999	31
ALEPIDYTTHSR	MALEPIDYTTHSREI	P15891	ABP1	8	1062	p210c	BCR-ABL_p210	35618	999	31
ALEPIDYTTHSR	MALEPIDYTTHSREI	P15891	ABP1	8	1069	p210c	BCR-ABL_p210	12965	999	31
ALEPIDYTTHSR	MALEPIDYTTHSREI	P15891	ABP1	8	2063	ABL1c	ABL1	35914	999	31
ALEPIDYTTHSR	MALEPIDYTTHSREI	P15891	ABP1	8	2066	p190c	BCR-ABL_p190	52208	999	31
ALEPIDYTTHSR	MALEPIDYTTHSREI	P15891	ABP1	8	2069	p210c	BCR-ABL_p210	156130	999	31
ALEPIDYTTHSR	MALEPIDYTTHSREI	P15891	ABP1	8	2086	ABL1c	ABL1	16382	999	31
ALEPIDYTTHSR	MALEPIDYTTHSREI	P15891	ABP1	8	2089	ABL1c	ABL1	22821	999	31
ALEPIDYTTHSR	MALEPIDYTTHSREI	P15891	ABP1	8	2092	p190c	BCR-ABL_p190	32463	999	31
ALEPIDYTTHSR	MALEPIDYTTHSREI	P15891	ABP1	8	2095	p210c	BCR-ABL_p210	112080	999	31
ALIERYYPK	SKALIERYYPKLTLD	P14127	RS17B	20	2078	p190cn	BCR-ABL_p190	1477400	1043	3
ALIERYYPK	SKALIERYYPKLTLD	P14127	RS17B	20	2104	p190cn	BCR-ABL_p190	1234800	1043	3
ALQQQQQYQQRPPK	ALQQQQQYQQRPPKQ	P37304	PAM1	520	1279	ABL1c	ABL1	93293	1138	5
ALQQQQQYQQRPPK	ALQQQQQYQQRPPKQ	P37304	PAM1	520	1353	ABL1c	ABL1	64247	1138	5
ALQQQQQYQQRPPK	ALQQQQQYQQRPPKQ	P37304	PAM1	520	2060	ABL1c	ABL1	183310	1138	5
ALQQQQQYQQRPPK	ALQQQQQYQQRPPKQ	P37304	PAM1	520	2086	ABL1c	ABL1	141410	1138	5
ALYHELMYDR	ALYHELMYDRINVDV	P45818	ROK1	394	2078	p190cn	BCR-ABL_p190	71473	1207	10
ALYHELMYDR	ALYHELMYDRINVDV	P45818	ROK1	394	2081	p210cn	BCR-ABL_p210	246060	1207	10
ALYHELMYDR	ALYHELMYDRINVDV	P45818	ROK1	394	2104	p190cn	BCR-ABL_p190	57984	1207	10
ALYHELMYDR	ALYHELMYDRINVDV	P45818	ROK1	394	2107	p210cn	BCR-ABL_p210	203710	1207	10
ALYHELMYDR	ITRAKALYHELMYDR	P45818	ROK1	389	2078	p190cn	BCR-ABL_p190	20778	1207	10
ALYHELMYDR	ITRAKALYHELMYDR	P45818	ROK1	389	2081	p210cn	BCR-ABL_p210	50730	1207	10
ALYHELMYDR	ITRAKALYHELMYDR	P45818	ROK1	389	2104	p190cn	BCR-ABL_p190	16690	1207	10
ALYHELMYDR	ITRAKALYHELMYDR	P45818	ROK1	389	2107	p210cn	BCR-ABL_p210	39882	1207	10
AMANKDYELAINK	KAMANKDYELAINKY	Q12118	SGT2	118	2060	ABL1c	ABL1	32147	1209	8
AMANKDYELAINK	KAMANKDYELAINKY	Q12118	SGT2	118	2086	ABL1c	ABL1	25708	1209	8
ANPVISPYSSSHLR	ANPVISPYSSSHLRQ	P32618	YEF3	723	1279	ABL1c	ABL1	13604	1359	11
ANPVISPYSSSHLR	ANPVISPYSSSHLRQ	P32618	YEF3	723	1353	ABL1c	ABL1	13507	1359	11
ANPVISPYSSSHLR	ANPVISPYSSSHLRQ	P32618	YEF3	723	2060	ABL1c	ABL1	633790	1359	11
ANPVISPYSSSHLR	ANPVISPYSSSHLRQ	P32618	YEF3	723	2063	ABL1c	ABL1	534100	1359	11
ANPVISPYSSSHLR	ANPVISPYSSSHLRQ	P32618	YEF3	723	2069	p210c	BCR-ABL_p210	11733	1359	11
ANPVISPYSSSHLR	ANPVISPYSSSHLRQ	P32618	YEF3	723	2086	ABL1c	ABL1	416150	1359	11
ANPVISPYSSSHLR	ANPVISPYSSSHLRQ	P32618	YEF3	723	2089	ABL1c	ABL1	342010	1359	11
ANSSDTIYFRPK	ANSSDTIYFRPKKIY	P36003	NNK1	70	2060	ABL1c	ABL1	17467	1370	2
ANSSDTIYFRPK	ANSSDTIYFRPKKIY	P36003	NNK1	70	2063	ABL1c	ABL1	13121	1370	2
ANVNETASHNEIFYAR	ASHNEIFYARIPNFL	P38439	LEO1	170	1283	p190cn	BCR-ABL_p190	143500	1381	20
ANVNETASHNEIFYAR	ASHNEIFYARIPNFL	P38439	LEO1	170	1285	p210cn	BCR-ABL_p210	245710	1381	20
ANVNETASHNEIFYAR	ASHNEIFYARIPNFL	P38439	LEO1	170	1357	p190cn	BCR-ABL_p190	44079	1381	20
ANVNETASHNEIFYAR	ASHNEIFYARIPNFL	P38439	LEO1	170	1359	p210cn	BCR-ABL_p210	202080	1381	20
ANVNETASHNEIFYAR	ASHNEIFYARIPNFL	P38439	LEO1	170	2072	ABL1cn	ABL1	17479	1381	20
ANVNETASHNEIFYAR	ASHNEIFYARIPNFL	P38439	LEO1	170	2078	p190cn	BCR-ABL_p190	491570	1381	20
ANVNETASHNEIFYAR	ASHNEIFYARIPNFL	P38439	LEO1	170	2081	p210cn	BCR-ABL_p210	641990	1381	20
ANVNETASHNEIFYAR	ASHNEIFYARIPNFL	P38439	LEO1	170	2098	ABL1cn	ABL1	18271	1381	20
ANVNETASHNEIFYAR	ASHNEIFYARIPNFL	P38439	LEO1	170	2101	ABL1cn	ABL1	12904	1381	20
ANVNETASHNEIFYAR	ASHNEIFYARIPNFL	P38439	LEO1	170	2104	p190cn	BCR-ABL_p190	766420	1381	20
ANVNETASHNEIFYAR	ASHNEIFYARIPNFL	P38439	LEO1	170	2107	p210cn	BCR-ABL_p210	890510	1381	20
ANVSSGTYIR	ANVSSGTYIRSLVSD	P48567	PUS4	284	2081	p210cn	BCR-ABL_p210	10565	1387	2
ANVSSGTYIR	ANVSSGTYIRSLVSD	P48567	PUS4	284	2107	p210cn	BCR-ABL_p210	13707	1387	2
APIGTVVSPYSK	IGTVVSPYSKTNTSL	P32909	SMY2	604	1060	p190c	BCR-ABL_p190	222590	1447	9
APIGTVVSPYSK	IGTVVSPYSKTNTSL	P32909	SMY2	604	1062	p210c	BCR-ABL_p210	119760	1447	9
APIGTVVSPYSK	IGTVVSPYSKTNTSL	P32909	SMY2	604	1067	p190c	BCR-ABL_p190	17666	1447	9
APIGTVVSPYSK	IGTVVSPYSKTNTSL	P32909	SMY2	604	1069	p210c	BCR-ABL_p210	103060	1447	9
APIGTVVSPYSK	IGTVVSPYSKTNTSL	P32909	SMY2	604	1279	ABL1c	ABL1	12462	1447	9
APIGTVVSPYSK	IGTVVSPYSKTNTSL	P32909	SMY2	604	1353	ABL1c	ABL1	14554	1447	9
APIGTVVSPYSK	IGTVVSPYSKTNTSL	P32909	SMY2	604	2060	ABL1c	ABL1	190490	1447	9
APIGTVVSPYSK	IGTVVSPYSKTNTSL	P32909	SMY2	604	2063	ABL1c	ABL1	121530	1447	9
APIGTVVSPYSK	IGTVVSPYSKTNTSL	P32909	SMY2	604	2066	p190c	BCR-ABL_p190	96964	1447	9
APIGTVVSPYSK	IGTVVSPYSKTNTSL	P32909	SMY2	604	2069	p210c	BCR-ABL_p210	110960	1447	9
APIGTVVSPYSK	IGTVVSPYSKTNTSL	P32909	SMY2	604	2081	p210cn	BCR-ABL_p210	2023	1447	9
APIGTVVSPYSK	IGTVVSPYSKTNTSL	P32909	SMY2	604	2086	ABL1c	ABL1	143390	1447	9
APIGTVVSPYSK	IGTVVSPYSKTNTSL	P32909	SMY2	604	2089	ABL1c	ABL1	98187	1447	9
APIGTVVSPYSK	IGTVVSPYSKTNTSL	P32909	SMY2	604	2092	p190c	BCR-ABL_p190	81705	1447	9
APIGTVVSPYSK	IGTVVSPYSKTNTSL	P32909	SMY2	604	2095	p210c	BCR-ABL_p210	107460	1447	9
APLTFTIPEGIVYSR	TIPEGIVYSRGGQIP	P33201	MRT4	143	2078	p190cn	BCR-ABL_p190	221240	1462	10
APLTFTIPEGIVYSR	TIPEGIVYSRGGQIP	P33201	MRT4	143	2081	p210cn	BCR-ABL_p210	21357	1462	10
APLTFTIPEGIVYSR	TIPEGIVYSRGGQIP	P33201	MRT4	143	2104	p190cn	BCR-ABL_p190	291500	1462	10
APLTFTIPEGIVYSR	TIPEGIVYSRGGQIP	P33201	MRT4	143	2107	p210cn	BCR-ABL_p210	9850	1462	10
APNGQNFCRNEYNVTGLCTR	QNFCRNEYNVTGLCT	P10962	MAK16	32	2081	p210cn	BCR-ABL_p210	46100	1471	1
APNGQNFCRNEYNVTGLCTR	QNFCRNEYNVTGLCT	P10962	MAK16	32	2107	p210cn	BCR-ABL_p210	48418	1471	1
AQAEYFETSAGLMK	LAKAQAEYFETSAGL	P40531	GVP36	282	2060	ABL1c	ABL1	59535	1510	19
AQAEYFETSAGLMK	LAKAQAEYFETSAGL	P40531	GVP36	282	2063	ABL1c	ABL1	5581	1510	19
AQAEYFETSAGLMK	LAKAQAEYFETSAGL	P40531	GVP36	282	2078	p190cn	BCR-ABL_p190	24639	1510	19
AQAEYFETSAGLMK	LAKAQAEYFETSAGL	P40531	GVP36	282	2081	p210cn	BCR-ABL_p210	35399	1510	19
AQAEYFETSAGLMK	LAKAQAEYFETSAGL	P40531	GVP36	282	2086	ABL1c	ABL1	28482	1510	19
AQAEYFETSAGLMK	LAKAQAEYFETSAGL	P40531	GVP36	282	2089	ABL1c	ABL1	4307	1510	19
AQAEYFETSAGLMK	LAKAQAEYFETSAGL	P40531	GVP36	282	2104	p190cn	BCR-ABL_p190	16294	1510	19
AQAEYFETSAGLMK	LAKAQAEYFETSAGL	P40531	GVP36	282	2107	p210cn	BCR-ABL_p210	30207	1510	19
ASEFYSVFK	PEKASEFYSVFKNIE	P53207	SNU71	236	2078	p190cn	BCR-ABL_p190	24010	1659	4
ASEFYSVFK	PEKASEFYSVFKNIE	P53207	SNU71	236	2081	p210cn	BCR-ABL_p210	30689	1659	4
ASEFYSVFK	PEKASEFYSVFKNIE	P53207	SNU71	236	2104	p190cn	BCR-ABL_p190	32431	1659	4
ASEFYSVFK	PEKASEFYSVFKNIE	P53207	SNU71	236	2107	p210cn	BCR-ABL_p210	29640	1659	4
ASGIDLPYK	ASGIDLPYKVTGRRA	P04397	GAL10	305	2060	ABL1c	ABL1	132650	1676	7
ASGIDLPYK	ASGIDLPYKVTGRRA	P04397	GAL10	305	2063	ABL1c	ABL1	41786	1676	7
ASGIDLPYK	ASGIDLPYKVTGRRA	P04397	GAL10	305	2066	p190c	BCR-ABL_p190	54859	1676	7
ASGIDLPYK	ASGIDLPYKVTGRRA	P04397	GAL10	305	2069	p210c	BCR-ABL_p210	98660	1676	7
ASGIDLPYK	ASGIDLPYKVTGRRA	P04397	GAL10	305	2078	p190cn	BCR-ABL_p190	465620	1676	7
ASGIDLPYK	ASGIDLPYKVTGRRA	P04397	GAL10	305	2081	p210cn	BCR-ABL_p210	285720	1676	7
ASGIDLPYK	ASGIDLPYKVTGRRA	P04397	GAL10	305	2086	ABL1c	ABL1	90370	1676	7
ASGIDLPYK	ASGIDLPYKVTGRRA	P04397	GAL10	305	2092	p190c	BCR-ABL_p190	22864	1676	7
ASGIDLPYK	ASGIDLPYKVTGRRA	P04397	GAL10	305	2095	p210c	BCR-ABL_p210	64499	1676	7
ASGIDLPYK	ASGIDLPYKVTGRRA	P04397	GAL10	305	2104	p190cn	BCR-ABL_p190	323800	1676	7
ASGIDLPYK	ASGIDLPYKVTGRRA	P04397	GAL10	305	2107	p210cn	BCR-ABL_p210	253790	1676	7
ASIEYYVGQVMR	AGRASIEYYVGQVMR	Q08162	RRP44	901	2078	p190cn	BCR-ABL_p190	67384	1688	4
ASIEYYVGQVMR	AGRASIEYYVGQVMR	Q08162	RRP44	901	2081	p210cn	BCR-ABL_p210	42075	1688	4
ASIEYYVGQVMR	AGRASIEYYVGQVMR	Q08162	RRP44	901	2104	p190cn	BCR-ABL_p190	61574	1688	4
ASIEYYVGQVMR	AGRASIEYYVGQVMR	Q08162	RRP44	901	2107	p210cn	BCR-ABL_p210	31071	1688	4
ASKVPLNEYEFPENK	SKVPLNEYEFPENKI	Q03532	HAS1	415	2081	p210cn	BCR-ABL_p210	71027	1696	1
ASKVPLNEYEFPENK	SKVPLNEYEFPENKI	Q03532	HAS1	415	2107	p210cn	BCR-ABL_p210	74380	1696	1
ASLVVSPYMSPR	ASLVVSPYMSPRRLS	P34219	TOD6	339	2078	p190cn	BCR-ABL_p190	24420	1719	4
ASLVVSPYMSPR	ASLVVSPYMSPRRLS	P34219	TOD6	339	2081	p210cn	BCR-ABL_p210	96228	1719	4
ASLVVSPYMSPR	ASLVVSPYMSPRRLS	P34219	TOD6	339	2104	p190cn	BCR-ABL_p190	26736	1719	4
ASLVVSPYMSPR	ASLVVSPYMSPRRLS	P34219	TOD6	339	2107	p210cn	BCR-ABL_p210	94597	1719	4
ASQTVDQNTSIYYR	VDQNTSIYYRLAQLY	P16522	CDC23	539	2078	p190cn	BCR-ABL_p190	12164	1741	4
ASQTVDQNTSIYYR	VDQNTSIYYRLAQLY	P16522	CDC23	539	2081	p210cn	BCR-ABL_p210	52424	1741	4
ASQTVDQNTSIYYR	VDQNTSIYYRLAQLY	P16522	CDC23	539	2104	p190cn	BCR-ABL_p190	9386	1741	4
ASQTVDQNTSIYYR	VDQNTSIYYRLAQLY	P16522	CDC23	539	2107	p210cn	BCR-ABL_p210	43378	1741	4
ASSDKLCFYNEAGK	SSDKLCFYNEAGKFL	P38086	RDH54	141	2078	p190cn	BCR-ABL_p190	27815	1746	3
ASSDKLCFYNEAGK	SSDKLCFYNEAGKFL	P38086	RDH54	141	2104	p190cn	BCR-ABL_p190	18582	1746	3
ASSDKLCFYNEAGK	SSDKLCFYNEAGKFL	P38086	RDH54	141	2107	p210cn	BCR-ABL_p210	17139	1746	3
ASSPQVHPYK	SSPQVHPYKKHLMQS	P34226	SKT5	10	1279	ABL1c	ABL1	14141	1758	1
ASSPQVHPYK	SSPQVHPYKKHLMQS	P34226	SKT5	10	2060	ABL1c	ABL1	31809	1758	1
ASSPQVHPYKK	SSPQVHPYKKHLMQS	P34226	SKT5	10	2060	ABL1c	ABL1	31809	1759	1
ATAISAAELGYK	ISAAELGYKTTVLLD	P53184	PNC1	180	2107	p210cn	BCR-ABL_p210	4614	1795	11
ATFVVEPYFK	ATFVVEPYFKEVIGI	P38892	CRG1	59	2107	p210cn	BCR-ABL_p210	2442	1820	4
ATTSLNNPYGFR	TTSLNNPYGFR%%%%	Q08157	YOL19	548	1279	ABL1c	ABL1	10073	1906	7
ATTSLNNPYGFR	TTSLNNPYGFR%%%%	Q08157	YOL19	548	2060	ABL1c	ABL1	130930	1906	7
ATTSLNNPYGFR	TTSLNNPYGFR%%%%	Q08157	YOL19	548	2063	ABL1c	ABL1	36761	1906	7
ATTSLNNPYGFR	TTSLNNPYGFR%%%%	Q08157	YOL19	548	2086	ABL1c	ABL1	115400	1906	7
ATTSLNNPYGFR	TTSLNNPYGFR%%%%	Q08157	YOL19	548	2089	ABL1c	ABL1	37344	1906	7
ATYDDYQTNYYNYVIDK	YDDYQTNYYNYVIDK	Q04697	GSF2	263	1279	ABL1c	ABL1	31635	1925	4
AVGVGSTLNNSEMYK	TLNNSEMYKRLTSRL	Q06505	IWS1	398	2078	p190cn	BCR-ABL_p190	110040	2008	20
AVGVGSTLNNSEMYK	TLNNSEMYKRLTSRL	Q06505	IWS1	398	2081	p210cn	BCR-ABL_p210	74715	2008	20
AVGVGSTLNNSEMYK	TLNNSEMYKRLTSRL	Q06505	IWS1	398	2098	ABL1cn	ABL1	4388	2008	20
AVGVGSTLNNSEMYK	TLNNSEMYKRLTSRL	Q06505	IWS1	398	2104	p190cn	BCR-ABL_p190	157590	2008	20
AVGVGSTLNNSEMYK	TLNNSEMYKRLTSRL	Q06505	IWS1	398	2107	p210cn	BCR-ABL_p210	108040	2008	20
AVGVGSTLNNSEMYKR	TLNNSEMYKRLTSRL	Q06505	IWS1	398	1285	p210cn	BCR-ABL_p210	8873.3	2009	24
AVGVGSTLNNSEMYKR	TLNNSEMYKRLTSRL	Q06505	IWS1	398	2078	p190cn	BCR-ABL_p190	110040	2009	24
AVGVGSTLNNSEMYKR	TLNNSEMYKRLTSRL	Q06505	IWS1	398	2081	p210cn	BCR-ABL_p210	74715	2009	24
AVGVGSTLNNSEMYKR	TLNNSEMYKRLTSRL	Q06505	IWS1	398	2098	ABL1cn	ABL1	4388	2009	24
AVGVGSTLNNSEMYKR	TLNNSEMYKRLTSRL	Q06505	IWS1	398	2104	p190cn	BCR-ABL_p190	157590	2009	24
AVGVGSTLNNSEMYKR	TLNNSEMYKRLTSRL	Q06505	IWS1	398	2107	p210cn	BCR-ABL_p210	108040	2009	24
AVLTALKDGYR	LTALKDGYRHIDTAA	P14065	GCY1	47	2060	ABL1c	ABL1	7522	2033	10
AVNSNDYENIGLVPK	KAVNSNDYENIGLVP	P34219	TOD6	263	2081	p210cn	BCR-ABL_p210	39891	2046	6
AVNSNDYENIGLVPK	KAVNSNDYENIGLVP	P34219	TOD6	263	2104	p190cn	BCR-ABL_p190	4518	2046	6
AVNSNDYENIGLVPK	KAVNSNDYENIGLVP	P34219	TOD6	263	2107	p210cn	BCR-ABL_p210	36411	2046	6
AVPGYYELYR	%%MAVPGYYELYRRS	P32774	T2AG	6	2095	p210c	BCR-ABL_p210	11329	2054	3
AVPHYNR	ASKAVPHYNRLDSYK	P04456	RL25	54	1062	p210c	BCR-ABL_p210	35561	2056	12
AVPHYNR	ASKAVPHYNRLDSYK	P04456	RL25	54	1069	p210c	BCR-ABL_p210	36806	2056	12
AVPHYNRLDSYK	ASKAVPHYNRLDSYK	P04456	RL25	54	2078	p190cn	BCR-ABL_p190	81596	2057	12
AVPHYNRLDSYK	HYNRLDSYKVIEQPI	P04456	RL25	60	2081	p210cn	BCR-ABL_p210	72176	2057	12
AVPHYNRLDSYK	HYNRLDSYKVIEQPI	P04456	RL25	60	2107	p210cn	BCR-ABL_p210	46339	2057	12
AVSSAAATDYLLPESNGYLEPENELEK	LLPESNGYLEPENEL	P40055	UTP7	73	2078	p190cn	BCR-ABL_p190	104930	2081	5
AVSSAAATDYLLPESNGYLEPENELEK	LLPESNGYLEPENEL	P40055	UTP7	73	2104	p190cn	BCR-ABL_p190	173510	2081	5
AVSSAAATDYLLPESNGYLEPENELEK	SSAAATDYLLPESNG	P40055	UTP7	65	2078	p190cn	BCR-ABL_p190	104930	2081	5
AVSSAAATDYLLPESNGYLEPENELEK	SSAAATDYLLPESNG	P40055	UTP7	65	2104	p190cn	BCR-ABL_p190	189350	2081	5
AVSYSGPYNVK	IDRKAVSYSGPYNVK	Q04183	TR120	767	2086	ABL1c	ABL1	8789	2088	1
AVYDNNDFAAK	FSNGKAVYDNNDFAA	Q03653	EFR3	596	2060	ABL1c	ABL1	11169	2114	7
AVYDNNDFAAK	FSNGKAVYDNNDFAA	Q03653	EFR3	596	2086	ABL1c	ABL1	10300	2114	7
AVYSDLLK	AKLIKAVYSDLLKTG	P30624	LCF1	639	2089	ABL1c	ABL1	9845	2118	3
AWYDVAGAIK	LESRKAWYDVAGAIK	P35844	KES1	318	2063	ABL1c	ABL1	44571	2140	1
AWYDVAGAIK	LESRKAWYDVAGAIK	P35844	KES1	318	2081	p210cn	BCR-ABL_p210	51089	2140	1
AWYDVAGAIK	LESRKAWYDVAGAIK	P35844	KES1	318	2086	ABL1c	ABL1	23885	2140	1
AWYDVAGAIK	LESRKAWYDVAGAIK	P35844	KES1	318	2089	ABL1c	ABL1	40044	2140	1
AWYDVAGAIK	LESRKAWYDVAGAIK	P35844	KES1	318	2095	p210c	BCR-ABL_p210	55886	2140	1
AYFSNWGK	TLSDDRAYFSNWGKC	P09232	PRTB	484	1060	p190c	BCR-ABL_p190	20956	2157	12
AYFSNWGK	TLSDDRAYFSNWGKC	P09232	PRTB	484	1062	p210c	BCR-ABL_p210	30488	2157	12
AYFSNWGK	TLSDDRAYFSNWGKC	P09232	PRTB	484	1069	p210c	BCR-ABL_p210	20005	2157	12
AYFSNWGK	TLSDDRAYFSNWGKC	P09232	PRTB	484	2060	ABL1c	ABL1	12077	2157	12
AYFSNWGK	TLSDDRAYFSNWGKC	P09232	PRTB	484	2063	ABL1c	ABL1	19331	2157	12
AYFSNWGK	TLSDDRAYFSNWGKC	P09232	PRTB	484	2069	p210c	BCR-ABL_p210	24480	2157	12
AYFSNWGK	TLSDDRAYFSNWGKC	P09232	PRTB	484	2086	ABL1c	ABL1	19740	2157	12
AYFSNWGK	TLSDDRAYFSNWGKC	P09232	PRTB	484	2089	ABL1c	ABL1	23115	2157	12
AYFSNWGK	TLSDDRAYFSNWGKC	P09232	PRTB	484	2095	p210c	BCR-ABL_p210	17185	2157	12
AYTYFGEQSNLPK	AIKKAYTYFGEQSNL	P05694	METE	237	1062	p210c	BCR-ABL_p210	344840	2200	36
AYTYFGEQSNLPK	AIKKAYTYFGEQSNL	P05694	METE	237	1069	p210c	BCR-ABL_p210	116470	2200	36
AYTYFGEQSNLPK	AIKKAYTYFGEQSNL	P05694	METE	237	1277	ABL1c	ABL1	71511	2200	36
AYTYFGEQSNLPK	AIKKAYTYFGEQSNL	P05694	METE	237	2069	p210c	BCR-ABL_p210	6644	2200	36
AYTYFGEQSNLPK	AIKKAYTYFGEQSNL	P05694	METE	237	2075	ABL1cn	ABL1	1742	2200	36
AYTYFGEQSNLPK	AIKKAYTYFGEQSNL	P05694	METE	237	2078	p190cn	BCR-ABL_p190	2563	2200	36
AYTYFGEQSNLPK	QAAIKKAYTYFGEQS	P05694	METE	235	1062	p210c	BCR-ABL_p210	63149	2200	36
CLITNKECQYFDPR	ITNKECQYFDPRTGV	Q03388	VPS72	719	2078	p190cn	BCR-ABL_p190	65223	2271	2
CLITNKECQYFDPR	ITNKECQYFDPRTGV	Q03388	VPS72	719	2104	p190cn	BCR-ABL_p190	96489	2271	2
CQLYQWVK	EVSRCQLYQWVKHGV	P21826	MLS2	469	2069	p210c	BCR-ABL_p210	8493	2292	2
CQLYQWVK	EVSRCQLYQWVKHGV	P21826	MLS2	469	2095	p210c	BCR-ABL_p210	7609	2292	2
CYLCPGNKR	PLYDPKCYLCPGNKR	P08431	GAL7	55	2081	p210cn	BCR-ABL_p210	7894	2316	4
DAEDIPCPDYWGGLR	EDIPCPDYWGGLRIV	P38075	PDX3	185	2066	p190c	BCR-ABL_p190	46332	2336	11
DAEDIPCPDYWGGLR	EDIPCPDYWGGLRIV	P38075	PDX3	185	2069	p210c	BCR-ABL_p210	170870	2336	11
DAEDIPCPDYWGGLR	EDIPCPDYWGGLRIV	P38075	PDX3	185	2092	p190c	BCR-ABL_p190	37950	2336	11
DAEDIPCPDYWGGLR	EDIPCPDYWGGLRIV	P38075	PDX3	185	2095	p210c	BCR-ABL_p210	178360	2336	11
DAESAISIDPSYFR	AISIDPSYFRGYSRL	Q12118	SGT2	169	1279	ABL1c	ABL1	15797	2344	27
DAESAISIDPSYFR	AISIDPSYFRGYSRL	Q12118	SGT2	169	1353	ABL1c	ABL1	9523.9	2344	27
DAESAISIDPSYFR	AISIDPSYFRGYSRL	Q12118	SGT2	169	2063	ABL1c	ABL1	59150	2344	27
DAESAISIDPSYFR	AISIDPSYFRGYSRL	Q12118	SGT2	169	2066	p190c	BCR-ABL_p190	189270	2344	27
DAESAISIDPSYFR	AISIDPSYFRGYSRL	Q12118	SGT2	169	2069	p210c	BCR-ABL_p210	444520	2344	27
DAESAISIDPSYFR	AISIDPSYFRGYSRL	Q12118	SGT2	169	2078	p190cn	BCR-ABL_p190	93135	2344	27
DAESAISIDPSYFR	AISIDPSYFRGYSRL	Q12118	SGT2	169	2081	p210cn	BCR-ABL_p210	358020	2344	27
DAESAISIDPSYFR	AISIDPSYFRGYSRL	Q12118	SGT2	169	2089	ABL1c	ABL1	36283	2344	27
DAESAISIDPSYFR	AISIDPSYFRGYSRL	Q12118	SGT2	169	2092	p190c	BCR-ABL_p190	132230	2344	27
DAESAISIDPSYFR	AISIDPSYFRGYSRL	Q12118	SGT2	169	2095	p210c	BCR-ABL_p210	350860	2344	27
DAESAISIDPSYFR	AISIDPSYFRGYSRL	Q12118	SGT2	169	2104	p190cn	BCR-ABL_p190	74588	2344	27
DAESAISIDPSYFR	AISIDPSYFRGYSRL	Q12118	SGT2	169	2107	p210cn	BCR-ABL_p210	227470	2344	27
DALQYLQK	QIKDALQYLQKELLL	P38198	STU1	780	2081	p210cn	BCR-ABL_p210	121890	2397	2
DALQYLQK	QIKDALQYLQKELLL	P38198	STU1	780	2107	p210cn	BCR-ABL_p210	135120	2397	2
DASLVDYVQVR	KDASLVDYVQVRQPI	P26783	RS5	61	1279	ABL1c	ABL1	39024	2436	29
DASLVDYVQVR	KDASLVDYVQVRQPI	P26783	RS5	61	1353	ABL1c	ABL1	25570	2436	29
DASLVDYVQVR	KDASLVDYVQVRQPI	P26783	RS5	61	2060	ABL1c	ABL1	20619	2436	29
DASLVDYVQVR	KDASLVDYVQVRQPI	P26783	RS5	61	2063	ABL1c	ABL1	60156	2436	29
DASLVDYVQVR	KDASLVDYVQVRQPI	P26783	RS5	61	2075	ABL1cn	ABL1	16842	2436	29
DASLVDYVQVR	KDASLVDYVQVRQPI	P26783	RS5	61	2078	p190cn	BCR-ABL_p190	17753	2436	29
DASLVDYVQVR	KDASLVDYVQVRQPI	P26783	RS5	61	2081	p210cn	BCR-ABL_p210	210740	2436	29
DASLVDYVQVR	KDASLVDYVQVRQPI	P26783	RS5	61	2086	ABL1c	ABL1	39859	2436	29
DASLVDYVQVR	KDASLVDYVQVRQPI	P26783	RS5	61	2089	ABL1c	ABL1	44132	2436	29
DASLVDYVQVR	KDASLVDYVQVRQPI	P26783	RS5	61	2098	ABL1cn	ABL1	14830	2436	29
DASLVDYVQVR	KDASLVDYVQVRQPI	P26783	RS5	61	2101	ABL1cn	ABL1	36817	2436	29
DASLVDYVQVR	KDASLVDYVQVRQPI	P26783	RS5	61	2104	p190cn	BCR-ABL_p190	15097	2436	29
DASLVDYVQVR	KDASLVDYVQVRQPI	P26783	RS5	61	2107	p210cn	BCR-ABL_p210	166170	2436	29
DCCDYQHGYSIIPMHR	CCDYQHGYSIIPMHR	P53617	NRD1	422	2078	p190cn	BCR-ABL_p190	24934	2475	4
DCCDYQHGYSIIPMHR	CCDYQHGYSIIPMHR	P53617	NRD1	422	2081	p210cn	BCR-ABL_p210	18637	2475	4
DCCDYQHGYSIIPMHR	CCDYQHGYSIIPMHR	P53617	NRD1	422	2104	p190cn	BCR-ABL_p190	5989	2475	4
DCCDYQHGYSIIPMHR	GPRDCCDYQHGYSII	P53617	NRD1	418	2078	p190cn	BCR-ABL_p190	16410	2475	4
DCCDYQHGYSIIPMHR	GPRDCCDYQHGYSII	P53617	NRD1	418	2081	p210cn	BCR-ABL_p210	18637	2475	4
DDLGASIPDGDYYGTR	ASIPDGDYYGTRSQI	P53275	YG37	262	2063	ABL1c	ABL1	15068	2530	22
DDLGASIPDGDYYGTR	ASIPDGDYYGTRSQI	P53275	YG37	262	2066	p190c	BCR-ABL_p190	92254	2530	22
DDLGASIPDGDYYGTR	ASIPDGDYYGTRSQI	P53275	YG37	262	2069	p210c	BCR-ABL_p210	234000	2530	22
DDLGASIPDGDYYGTR	ASIPDGDYYGTRSQI	P53275	YG37	262	2078	p190cn	BCR-ABL_p190	6067	2530	22
DDLGASIPDGDYYGTR	ASIPDGDYYGTRSQI	P53275	YG37	262	2081	p210cn	BCR-ABL_p210	58592	2530	22
DDLGASIPDGDYYGTR	ASIPDGDYYGTRSQI	P53275	YG37	262	2089	ABL1c	ABL1	17280	2530	22
DDLGASIPDGDYYGTR	ASIPDGDYYGTRSQI	P53275	YG37	262	2092	p190c	BCR-ABL_p190	83426	2530	22
DDLGASIPDGDYYGTR	ASIPDGDYYGTRSQI	P53275	YG37	262	2107	p210cn	BCR-ABL_p210	47608	2530	22
DDLGASIPDGDYYGTR	SIPDGDYYGTRSQIV	P53275	YG37	263	2063	ABL1c	ABL1	15068	2530	22
DDLGASIPDGDYYGTR	SIPDGDYYGTRSQIV	P53275	YG37	263	2078	p190cn	BCR-ABL_p190	6067	2530	22
DDLGASIPDGDYYGTR	SIPDGDYYGTRSQIV	P53275	YG37	263	2092	p190c	BCR-ABL_p190	83426	2530	22
DDLGASIPDGDYYGTR	SIPDGDYYGTRSQIV	P53275	YG37	263	2095	p210c	BCR-ABL_p210	240390	2530	22
DDLGASIPDGDYYGTR	SIPDGDYYGTRSQIV	P53275	YG37	263	2107	p210cn	BCR-ABL_p210	47608	2530	22
DDPVVGPDQPYSIVEK	VVGPDQPYSIVEKNP	P38295	MCFS2	404	1279	ABL1c	ABL1	9253.9	2542	7
DDPVVGPDQPYSIVEK	VVGPDQPYSIVEKNP	P38295	MCFS2	404	2069	p210c	BCR-ABL_p210	35178	2542	7
DDPVVGPDQPYSIVEK	VVGPDQPYSIVEKNP	P38295	MCFS2	404	2089	ABL1c	ABL1	3658	2542	7
DDPVVGPDQPYSIVEK	VVGPDQPYSIVEKNP	P38295	MCFS2	404	2095	p210c	BCR-ABL_p210	55963	2542	7
DDSTIVGLHYK	STIVGLHYKIGKKIG	P23291	KC11	69	2060	ABL1c	ABL1	3391	2551	7
DDYLTLPNSQGK	ENGAKDDYLTLPNSQ	P33314	BUD2	1049	2063	ABL1c	ABL1	46496	2565	2
DDYLTLPNSQGK	ENGAKDDYLTLPNSQ	P33314	BUD2	1049	2089	ABL1c	ABL1	39353	2565	2
DEDDLEQYLDEK	DEDDLEQYLDEKILR	Q06505	IWS1	153	2107	p210cn	BCR-ABL_p210	2542	2571	3
DEDPNEYNEFPLR	KDEDPNEYNEFPLRA	P41895	T2FA	98	2078	p190cn	BCR-ABL_p190	38485	2575	13
DEDPNEYNEFPLR	KDEDPNEYNEFPLRA	P41895	T2FA	98	2081	p210cn	BCR-ABL_p210	49537	2575	13
DEDPNEYNEFPLR	KDEDPNEYNEFPLRA	P41895	T2FA	98	2104	p190cn	BCR-ABL_p190	34841	2575	13
DEDPNEYNEFPLR	KDEDPNEYNEFPLRA	P41895	T2FA	98	2107	p210cn	BCR-ABL_p210	40899	2575	13
DFKPPYIYSHVNK	DFKPPYIYSHVNKVP	P43554	SWP82	568	2081	p210cn	BCR-ABL_p210	16695	2667	2
DFKPPYIYSHVNK	DFKPPYIYSHVNKVP	P43554	SWP82	568	2107	p210cn	BCR-ABL_p210	17062	2667	2
DFMENYASLGK	SKDFMENYASLGKMR	Q08236	AVO1	76	2063	ABL1c	ABL1	147640	2684	6
DFMENYASLGK	SKDFMENYASLGKMR	Q08236	AVO1	76	2075	ABL1cn	ABL1	16861	2684	6
DFMENYASLGK	SKDFMENYASLGKMR	Q08236	AVO1	76	2086	ABL1c	ABL1	5209	2684	6
DFMENYASLGK	SKDFMENYASLGKMR	Q08236	AVO1	76	2089	ABL1c	ABL1	131330	2684	6
DFMENYASLGK	SKDFMENYASLGKMR	Q08236	AVO1	76	2101	ABL1cn	ABL1	19468	2684	6
DFMNVYYAR	LRDFMNVYYARYHNI	P04385	GAL1	317	2060	ABL1c	ABL1	51927	2685	21
DFMNVYYAR	LRDFMNVYYARYHNI	P04385	GAL1	317	2078	p190cn	BCR-ABL_p190	41373	2685	21
DFMNVYYAR	LRDFMNVYYARYHNI	P04385	GAL1	317	2081	p210cn	BCR-ABL_p210	98723	2685	21
DFMNVYYAR	LRDFMNVYYARYHNI	P04385	GAL1	317	2086	ABL1c	ABL1	54697	2685	21
DFMNVYYAR	LRDFMNVYYARYHNI	P04385	GAL1	317	2104	p190cn	BCR-ABL_p190	39706	2685	21
DFMNVYYAR	LRDFMNVYYARYHNI	P04385	GAL1	317	2107	p210cn	BCR-ABL_p210	82537	2685	21
DFMNVYYAR	RDFMNVYYARYHNIS	P04385	GAL1	318	2060	ABL1c	ABL1	13360	2685	21
DFMNVYYAR	RDFMNVYYARYHNIS	P04385	GAL1	318	2081	p210cn	BCR-ABL_p210	8025	2685	21
DFMNVYYAR	RDFMNVYYARYHNIS	P04385	GAL1	318	2086	ABL1c	ABL1	18979	2685	21
DGELFYGLSK	YRDGELFYGLSKVGN	P36526	RM27	31	1279	ABL1c	ABL1	6920.1	2744	1
DGELFYGLSK	YRDGELFYGLSKVGN	P36526	RM27	31	2081	p210cn	BCR-ABL_p210	10137	2744	1
DGIAYYKPLR	NDKDGIAYYKPLRSK	P38351	PAF1	300	2078	p190cn	BCR-ABL_p190	259720	2762	3
DGIAYYKPLR	NDKDGIAYYKPLRSK	P38351	PAF1	300	2081	p210cn	BCR-ABL_p210	83288	2762	3
DGIAYYKPLR	NDKDGIAYYKPLRSK	P38351	PAF1	300	2104	p190cn	BCR-ABL_p190	116080	2762	3
DGIAYYKPLR	NDKDGIAYYKPLRSK	P38351	PAF1	300	2107	p210cn	BCR-ABL_p210	62521	2762	3
DGKYDLDFK	EFFKDGKYDLDFKNP	P00925	ENO2	259	1062	p210c	BCR-ABL_p210	12005	2777	53
DGKYDLDFK	EFFKDGKYDLDFKNP	P00925	ENO2	259	2063	ABL1c	ABL1	7209	2777	53
DGKYDLDFK	EFFKDGKYDLDFKNP	P00925	ENO2	259	2089	ABL1c	ABL1	5249	2777	53
DGKYDLDFK	EFFKDGKYDLDFKNP	P00925	ENO2	259	2101	ABL1cn	ABL1	20940	2777	53
DGLNDAYDGLAMGVHAEK	RDGLNDAYDGLAMGV	P41338	THIL	155	2107	p210cn	BCR-ABL_p210	1960	2787	19
DGSQLTYLGQLR	KDGSQLTYLGQLRTQ	P46984	GON7	66	2060	ABL1c	ABL1	14504	2826	10
DGSQLTYLGQLR	KDGSQLTYLGQLRTQ	P46984	GON7	66	2063	ABL1c	ABL1	12393	2826	10
DGSQLTYLGQLR	KDGSQLTYLGQLRTQ	P46984	GON7	66	2086	ABL1c	ABL1	11984	2826	10
DGSQLTYLGQLR	KDGSQLTYLGQLRTQ	P46984	GON7	66	2089	ABL1c	ABL1	14253	2826	10
DGVYAIAK	YGHRDGVYAIAKNYG	P33750	DCA13	71	2081	p210cn	BCR-ABL_p210	26729	2843	2
DGVYAIAK	YGHRDGVYAIAKNYG	P33750	DCA13	71	2107	p210cn	BCR-ABL_p210	41121	2843	2
DGVYENIPFK	VHFKDGVYENIPFKV	P04039	COX8	35	1277	ABL1c	ABL1	18723	2844	18
DGVYENIPFK	VHFKDGVYENIPFKV	P04039	COX8	35	1279	ABL1c	ABL1	148620	2844	18
DGVYENIPFK	VHFKDGVYENIPFKV	P04039	COX8	35	1353	ABL1c	ABL1	105370	2844	18
DGVYENIPFK	VHFKDGVYENIPFKV	P04039	COX8	35	2060	ABL1c	ABL1	24710	2844	18
DGVYENIPFK	VHFKDGVYENIPFKV	P04039	COX8	35	2063	ABL1c	ABL1	540110	2844	18
DGVYENIPFK	VHFKDGVYENIPFKV	P04039	COX8	35	2069	p210c	BCR-ABL_p210	28508	2844	18
DGVYENIPFK	VHFKDGVYENIPFKV	P04039	COX8	35	2075	ABL1cn	ABL1	9470	2844	18
DGVYENIPFK	VHFKDGVYENIPFKV	P04039	COX8	35	2086	ABL1c	ABL1	22968	2844	18
DGVYENIPFK	VHFKDGVYENIPFKV	P04039	COX8	35	2089	ABL1c	ABL1	520690	2844	18
DGVYENIPFK	VHFKDGVYENIPFKV	P04039	COX8	35	2095	p210c	BCR-ABL_p210	28041	2844	18
DGVYENIPFK	VHFKDGVYENIPFKV	P04039	COX8	35	2101	ABL1cn	ABL1	9859	2844	18
DGVYENIPFKVK	VHFKDGVYENIPFKV	P04039	COX8	35	2060	ABL1c	ABL1	24710	2845	4
DGVYENIPFKVK	VHFKDGVYENIPFKV	P04039	COX8	35	2063	ABL1c	ABL1	540110	2845	4
DGVYENIPFKVK	VHFKDGVYENIPFKV	P04039	COX8	35	2069	p210c	BCR-ABL_p210	28508	2845	4
DGVYENIPFKVK	VHFKDGVYENIPFKV	P04039	COX8	35	2075	ABL1cn	ABL1	9470	2845	4
DGVYENIPFKVK	VHFKDGVYENIPFKV	P04039	COX8	35	2086	ABL1c	ABL1	22968	2845	4
DGVYENIPFKVK	VHFKDGVYENIPFKV	P04039	COX8	35	2089	ABL1c	ABL1	520690	2845	4
DGVYENIPFKVK	VHFKDGVYENIPFKV	P04039	COX8	35	2095	p210c	BCR-ABL_p210	28041	2845	4
DGVYENIPFKVK	VHFKDGVYENIPFKV	P04039	COX8	35	2101	ABL1cn	ABL1	9859	2845	4
DGYYYLKR	NMEERDGYYYLKRSS	P53241	VHT1	586	2060	ABL1c	ABL1	22361	2853	1
DHPFGFYAKPVK	KDHPFGFYAKPVKKA	P50623	UBC9	25	2081	p210cn	BCR-ABL_p210	9759	2872	2
DHPFGFYAKPVK	KDHPFGFYAKPVKKA	P50623	UBC9	25	2107	p210cn	BCR-ABL_p210	11751	2872	2
DIELIYR	LKDIELIYRDANTIG	P40340	TBP7	1072	2107	p210cn	BCR-ABL_p210	8206	2920	1
DIGLPTGYPDLK	DIGLPTGYPDLKIAG	Q02554	CUS1	325	2081	p210cn	BCR-ABL_p210	4681	2941	5
DIIDYDVPVYR	IDYDVPVYRHLGKQH	Q06678	RM35	139	2063	ABL1c	ABL1	6507	2950	15
DIIDYDVPVYR	IDYDVPVYRHLGKQH	Q06678	RM35	139	2089	ABL1c	ABL1	10532	2950	15
DIIDYDVPVYR	NVKDIIDYDVPVYRH	Q06678	RM35	134	2063	ABL1c	ABL1	95814	2950	15
DIIDYDVPVYR	NVKDIIDYDVPVYRH	Q06678	RM35	134	2069	p210c	BCR-ABL_p210	28312	2950	15
DIIDYDVPVYR	NVKDIIDYDVPVYRH	Q06678	RM35	134	2089	ABL1c	ABL1	133930	2950	15
DIIDYDVPVYR	NVKDIIDYDVPVYRH	Q06678	RM35	134	2095	p210c	BCR-ABL_p210	15939	2950	15
DILSADYTDIMK	KDILSADYTDIMKIL	Q12112	YN11B	245	2081	p210cn	BCR-ABL_p210	18850	2982	16
DILSADYTDIMK	KDILSADYTDIMKIL	Q12112	YN11B	245	2107	p210cn	BCR-ABL_p210	11934	2982	16
DILSTSDPVDVYR	TSDPVDVYRGTFANI	P40471	AYR1	251	2069	p210c	BCR-ABL_p210	9662	2983	19
DILSTSDPVDVYR	TSDPVDVYRGTFANI	P40471	AYR1	251	2095	p210c	BCR-ABL_p210	7234	2983	19
DILSVDYTDIMK	KDILSVDYTDIMKIL	P47100	YJ12B	245	2081	p210cn	BCR-ABL_p210	93492	2984	23
DILSVDYTDIMK	KDILSVDYTDIMKIL	P47100	YJ12B	245	2107	p210cn	BCR-ABL_p210	83776	2984	23
DIQYLMHEPVLAK	YYAKDIQYLMHEPVL	P53261	PESC	70	2078	p190cn	BCR-ABL_p190	61019	3025	9
DIQYLMHEPVLAK	YYAKDIQYLMHEPVL	P53261	PESC	70	2081	p210cn	BCR-ABL_p210	95888	3025	9
DIQYLMHEPVLAK	YYAKDIQYLMHEPVL	P53261	PESC	70	2104	p190cn	BCR-ABL_p190	45931	3025	9
DIQYLMHEPVLAK	YYAKDIQYLMHEPVL	P53261	PESC	70	2107	p210cn	BCR-ABL_p210	47397	3025	9
DISQYFPNR	GWKDISQYFPNRTPN	P40059	DOT6	100	2069	p210c	BCR-ABL_p210	8171	3039	2
DISQYFPNR	GWKDISQYFPNRTPN	P40059	DOT6	100	2095	p210c	BCR-ABL_p210	6860	3039	2
DLDLIYNDLSTK	TRDLDLIYNDLSTKE	Q08004	BUD20	22	2078	p190cn	BCR-ABL_p190	10350	3141	4
DLDLIYNDLSTK	TRDLDLIYNDLSTKE	Q08004	BUD20	22	2081	p210cn	BCR-ABL_p210	13794	3141	4
DLDLIYNDLSTK	TRDLDLIYNDLSTKE	Q08004	BUD20	22	2104	p190cn	BCR-ABL_p190	6424	3141	4
DLESEYWPR	KKDLESEYWPRLTKE	P28707	SBA1	103	2063	ABL1c	ABL1	7912	3173	24
DLESEYWPR	KKDLESEYWPRLTKE	P28707	SBA1	103	2069	p210c	BCR-ABL_p210	57599	3173	24
DLESEYWPR	KKDLESEYWPRLTKE	P28707	SBA1	103	2081	p210cn	BCR-ABL_p210	25992	3173	24
DLESEYWPR	KKDLESEYWPRLTKE	P28707	SBA1	103	2089	ABL1c	ABL1	5420	3173	24
DLESEYWPR	KKDLESEYWPRLTKE	P28707	SBA1	103	2095	p210c	BCR-ABL_p210	47369	3173	24
DLESEYWPR	KKDLESEYWPRLTKE	P28707	SBA1	103	2107	p210cn	BCR-ABL_p210	21342	3173	24
DLKPQGPYQLK	DLKPQGPYQLKEPEP	P40099	FTHC	117	1060	p190c	BCR-ABL_p190	19290	3234	1
DLKPQGPYQLK	DLKPQGPYQLKEPEP	P40099	FTHC	117	2089	ABL1c	ABL1	9284	3234	1
DLLDYAAQK	GRKDLLDYAAQKGIP	P22768	ASSY	162	2063	ABL1c	ABL1	17182	3248	36
DLLDYAAQK	GRKDLLDYAAQKGIP	P22768	ASSY	162	2069	p210c	BCR-ABL_p210	32239	3248	36
DLLDYAAQK	GRKDLLDYAAQKGIP	P22768	ASSY	162	2075	ABL1cn	ABL1	17335	3248	36
DLLDYAAQK	GRKDLLDYAAQKGIP	P22768	ASSY	162	2089	ABL1c	ABL1	19548	3248	36
DLLDYAAQK	GRKDLLDYAAQKGIP	P22768	ASSY	162	2095	p210c	BCR-ABL_p210	27733	3248	36
DLLDYAAQK	GRKDLLDYAAQKGIP	P22768	ASSY	162	2101	ABL1cn	ABL1	29733	3248	36
DLLDYAAQK	GRKDLLDYAAQKGIP	P22768	ASSY	162	2107	p210cn	BCR-ABL_p210	6435	3248	36
DLPQLSSQLNSIPYYSAPHDPSTR	QLNSIPYYSAPHDPS	P25042	ROX1	204	2078	p190cn	BCR-ABL_p190	39858	3289	4
DLPQLSSQLNSIPYYSAPHDPSTR	QLNSIPYYSAPHDPS	P25042	ROX1	204	2104	p190cn	BCR-ABL_p190	31766	3289	4
DLPQLSSQLNSIPYYSAPHDPSTR	SQLNSIPYYSAPHDP	P25042	ROX1	203	2078	p190cn	BCR-ABL_p190	39858	3289	4
DLPQLSSQLNSIPYYSAPHDPSTR	SQLNSIPYYSAPHDP	P25042	ROX1	203	2104	p190cn	BCR-ABL_p190	21356	3289	4
DLSEASVYPEYALPK	EASVYPEYALPKTYN	P39938	RS26A	62	2063	ABL1c	ABL1	23700	3313	26
DLSEASVYPEYALPK	EASVYPEYALPKTYN	P39938	RS26A	62	2078	p190cn	BCR-ABL_p190	105500	3313	26
DLSEASVYPEYALPK	EASVYPEYALPKTYN	P39938	RS26A	62	2081	p210cn	BCR-ABL_p210	131010	3313	26
DLSEASVYPEYALPK	EASVYPEYALPKTYN	P39938	RS26A	62	2089	ABL1c	ABL1	30282	3313	26
DLSEASVYPEYALPK	EASVYPEYALPKTYN	P39938	RS26A	62	2104	p190cn	BCR-ABL_p190	122350	3313	26
DLSEASVYPEYALPK	EASVYPEYALPKTYN	P39938	RS26A	62	2107	p210cn	BCR-ABL_p210	120260	3313	26
DLSPAINYTK	DLSPAINYTKLKNAV	P07257	QCR2	320	2060	ABL1c	ABL1	6958	3323	6
DLYEYLCNVR	VIKDLYEYLCNVRVH	P25651	CSM1	80	2063	ABL1c	ABL1	4436	3365	1
DLYFEVR	NNASRDLYFEVREIL	P13259	PCY1	295	2081	p210cn	BCR-ABL_p210	6196	3366	2
DLYFEVR	NNASRDLYFEVREIL	P13259	PCY1	295	2107	p210cn	BCR-ABL_p210	7514	3366	2
DLYSFLNK	VSNERDLYSFLNKYN	P38339	RGD1	297	2063	ABL1c	ABL1	20973	3372	5
DLYSFLNK	VSNERDLYSFLNKYN	P38339	RGD1	297	2066	p190c	BCR-ABL_p190	13394	3372	5
DLYSFLNK	VSNERDLYSFLNKYN	P38339	RGD1	297	2089	ABL1c	ABL1	28944	3372	5
DLYSFLNK	VSNERDLYSFLNKYN	P38339	RGD1	297	2092	p190c	BCR-ABL_p190	27901	3372	5
DLYSFLNK	VSNERDLYSFLNKYN	P38339	RGD1	297	2095	p210c	BCR-ABL_p210	7519	3372	5
DLYSTLDGMR	QSNMRDLYSTLDGMR	Q08909	YO385	174	2069	p210c	BCR-ABL_p210	10372	3376	3
DLYSTLDGMR	QSNMRDLYSTLDGMR	Q08909	YO385	174	2092	p190c	BCR-ABL_p190	10058	3376	3
DLYSTLDGMR	QSNMRDLYSTLDGMR	Q08909	YO385	174	2095	p210c	BCR-ABL_p210	14149	3376	3
DLYSVSAAVTER	SLQLKDLYSVSAAVT	P39976	DLD3	382	2060	ABL1c	ABL1	13015	3377	10
DLYSVSAAVTER	SLQLKDLYSVSAAVT	P39976	DLD3	382	2078	p190cn	BCR-ABL_p190	38059	3377	10
DLYSVSAAVTER	SLQLKDLYSVSAAVT	P39976	DLD3	382	2081	p210cn	BCR-ABL_p210	63841	3377	10
DLYSVSAAVTER	SLQLKDLYSVSAAVT	P39976	DLD3	382	2086	ABL1c	ABL1	11766	3377	10
DLYSVSAAVTER	SLQLKDLYSVSAAVT	P39976	DLD3	382	2104	p190cn	BCR-ABL_p190	38430	3377	10
DLYSVSAAVTER	SLQLKDLYSVSAAVT	P39976	DLD3	382	2107	p210cn	BCR-ABL_p210	65001	3377	10
DMIEAHYR	RDMIEAHYRACLYAG	P32288	GLNA	177	2069	p210c	BCR-ABL_p210	20296	3392	22
DMIEAHYR	RDMIEAHYRACLYAG	P32288	GLNA	177	2081	p210cn	BCR-ABL_p210	22323	3392	22
DMIEAHYR	RDMIEAHYRACLYAG	P32288	GLNA	177	2095	p210c	BCR-ABL_p210	20229	3392	22
DMIEAHYR	RDMIEAHYRACLYAG	P32288	GLNA	177	2107	p210cn	BCR-ABL_p210	26883	3392	22
DMLDENTKYFIQPSGR	MLDENTKYFIQPSGR	P19358	METK2	231	2104	p190cn	BCR-ABL_p190	10282	3397	6
DMLDENTKYFIQPSGR	MLDENTKYFIQPSGR	P19358	METK2	231	2107	p210cn	BCR-ABL_p210	26891	3397	6
DNIYHELEK	VNKKDNIYHELEKAK	P38822	BZZ1	147	1279	ABL1c	ABL1	19815	3450	17
DNIYHELEK	VNKKDNIYHELEKAK	P38822	BZZ1	147	2060	ABL1c	ABL1	38835	3450	17
DNIYHELEK	VNKKDNIYHELEKAK	P38822	BZZ1	147	2063	ABL1c	ABL1	83389	3450	17
DNIYHELEK	VNKKDNIYHELEKAK	P38822	BZZ1	147	2066	p190c	BCR-ABL_p190	32461	3450	17
DNIYHELEK	VNKKDNIYHELEKAK	P38822	BZZ1	147	2069	p210c	BCR-ABL_p210	11596	3450	17
DNIYHELEK	VNKKDNIYHELEKAK	P38822	BZZ1	147	2081	p210cn	BCR-ABL_p210	3722	3450	17
DNIYHELEK	VNKKDNIYHELEKAK	P38822	BZZ1	147	2086	ABL1c	ABL1	31144	3450	17
DNIYHELEK	VNKKDNIYHELEKAK	P38822	BZZ1	147	2089	ABL1c	ABL1	71999	3450	17
DNIYHELEK	VNKKDNIYHELEKAK	P38822	BZZ1	147	2092	p190c	BCR-ABL_p190	28229	3450	17
DNIYHELEK	VNKKDNIYHELEKAK	P38822	BZZ1	147	2095	p210c	BCR-ABL_p210	5980	3450	17
DPATSYTLPTINAR	LKDPATSYTLPTINA	P38261	EXO84	54	2063	ABL1c	ABL1	8327	3498	2
DPATSYTLPTINAR	LKDPATSYTLPTINA	P38261	EXO84	54	2089	ABL1c	ABL1	7025	3498	2
DPIIIESYDDYR	DPIIIESYDDYRYVG	P04037	COX4	103	1279	ABL1c	ABL1	16405	24120000	2
DPIIIESYDDYR	IIESYDDYRYVGCTG	P04037	COX4	106	1279	ABL1c	ABL1	37649	24120000	2
DPIIIESYDDYR	IIESYDDYRYVGCTG	P04037	COX4	106	1353	ABL1c	ABL1	29644	24120000	2
DQLSHESQTAYQQGDKK	SHESQTAYQQGDKKL	Q08954	YP199	51	1279	ABL1c	ABL1	11290	3563	14
DQLSHESQTAYQQGDKK	SHESQTAYQQGDKKL	Q08954	YP199	51	2060	ABL1c	ABL1	90380	3563	14
DQLSHESQTAYQQGDKK	SHESQTAYQQGDKKL	Q08954	YP199	51	2063	ABL1c	ABL1	28680	3563	14
DQLSHESQTAYQQGDKK	SHESQTAYQQGDKKL	Q08954	YP199	51	2086	ABL1c	ABL1	42189	3563	14
DRDDLIYQK	KDRDDLIYQKLKDSI	P38797	PP2C7	77	1277	ABL1c	ABL1	13704	3587	10
DRDDLIYQK	KDRDDLIYQKLKDSI	P38797	PP2C7	77	1279	ABL1c	ABL1	94118	3587	10
DRDDLIYQK	KDRDDLIYQKLKDSI	P38797	PP2C7	77	1353	ABL1c	ABL1	72855	3587	10
DRDDLIYQK	KDRDDLIYQKLKDSI	P38797	PP2C7	77	2060	ABL1c	ABL1	449440	3587	10
DRDDLIYQK	KDRDDLIYQKLKDSI	P38797	PP2C7	77	2063	ABL1c	ABL1	162140	3587	10
DRDDLIYQK	KDRDDLIYQKLKDSI	P38797	PP2C7	77	2069	p210c	BCR-ABL_p210	6920	3587	10
DRDDLIYQK	KDRDDLIYQKLKDSI	P38797	PP2C7	77	2081	p210cn	BCR-ABL_p210	15277	3587	10
DRDDLIYQK	KDRDDLIYQKLKDSI	P38797	PP2C7	77	2086	ABL1c	ABL1	292750	3587	10
DRDDLIYQK	KDRDDLIYQKLKDSI	P38797	PP2C7	77	2089	ABL1c	ABL1	133560	3587	10
DRDDLIYQK	KDRDDLIYQKLKDSI	P38797	PP2C7	77	2098	ABL1cn	ABL1	3561	3587	10
DRDDLIYQK	KDRDDLIYQKLKDSI	P38797	PP2C7	77	2107	p210cn	BCR-ABL_p210	10735	3587	10
DRNDLITYLK	DRNDLITYLKKACE%	P00044	CYC1	103	1060	p190c	BCR-ABL_p190	36374	3602	6
DRNDLITYLK	DRNDLITYLKKACE%	P00044	CYC1	103	2060	ABL1c	ABL1	37477	3602	6
DRNDLITYLK	DRNDLITYLKKACE%	P00044	CYC1	103	2063	ABL1c	ABL1	74231	3602	6
DRNDLITYLK	DRNDLITYLKKACE%	P00044	CYC1	103	2069	p210c	BCR-ABL_p210	41325	3602	6
DRNDLITYLK	DRNDLITYLKKACE%	P00044	CYC1	103	2086	ABL1c	ABL1	24930	3602	6
DRNDLITYLK	DRNDLITYLKKACE%	P00044	CYC1	103	2089	ABL1c	ABL1	67481	3602	6
DRNDLITYLK	DRNDLITYLKKACE%	P00044	CYC1	103	2095	p210c	BCR-ABL_p210	50355	3602	6
DRNDLITYMTK	DRNDLITYMTKAAK%	P00045	CYC7	107	2078	p190cn	BCR-ABL_p190	13502	3603	3
DRNDLITYMTK	DRNDLITYMTKAAK%	P00045	CYC7	107	2081	p210cn	BCR-ABL_p210	9725	3603	3
DRNDLITYMTK	DRNDLITYMTKAAK%	P00045	CYC7	107	2104	p190cn	BCR-ABL_p190	7952	3603	3
DSALGDQSVIYSK	LGDQSVIYSKSQQRN	P40535	ACA2	347	1283	p190cn	BCR-ABL_p190	22618	3616	18
DSALGDQSVIYSK	LGDQSVIYSKSQQRN	P40535	ACA2	347	1285	p210cn	BCR-ABL_p210	27903	3616	18
DSALGDQSVIYSK	LGDQSVIYSKSQQRN	P40535	ACA2	347	1357	p190cn	BCR-ABL_p190	10136	3616	18
DSALGDQSVIYSK	LGDQSVIYSKSQQRN	P40535	ACA2	347	1359	p210cn	BCR-ABL_p210	23322	3616	18
DSALGDQSVIYSK	LGDQSVIYSKSQQRN	P40535	ACA2	347	2060	ABL1c	ABL1	16044	3616	18
DSALGDQSVIYSK	LGDQSVIYSKSQQRN	P40535	ACA2	347	2063	ABL1c	ABL1	22815	3616	18
DSALGDQSVIYSK	LGDQSVIYSKSQQRN	P40535	ACA2	347	2066	p190c	BCR-ABL_p190	29371	3616	18
DSALGDQSVIYSK	LGDQSVIYSKSQQRN	P40535	ACA2	347	2069	p210c	BCR-ABL_p210	20995	3616	18
DSALGDQSVIYSK	LGDQSVIYSKSQQRN	P40535	ACA2	347	2072	ABL1cn	ABL1	59815	3616	18
DSALGDQSVIYSK	LGDQSVIYSKSQQRN	P40535	ACA2	347	2075	ABL1cn	ABL1	32843	3616	18
DSALGDQSVIYSK	LGDQSVIYSKSQQRN	P40535	ACA2	347	2078	p190cn	BCR-ABL_p190	58617	3616	18
DSALGDQSVIYSK	LGDQSVIYSKSQQRN	P40535	ACA2	347	2081	p210cn	BCR-ABL_p210	303600	3616	18
DSALGDQSVIYSK	LGDQSVIYSKSQQRN	P40535	ACA2	347	2086	ABL1c	ABL1	11165	3616	18
DSALGDQSVIYSK	LGDQSVIYSKSQQRN	P40535	ACA2	347	2089	ABL1c	ABL1	22378	3616	18
DSALGDQSVIYSK	LGDQSVIYSKSQQRN	P40535	ACA2	347	2092	p190c	BCR-ABL_p190	37525	3616	18
DSALGDQSVIYSK	LGDQSVIYSKSQQRN	P40535	ACA2	347	2098	ABL1cn	ABL1	37625	3616	18
DSALGDQSVIYSK	LGDQSVIYSKSQQRN	P40535	ACA2	347	2101	ABL1cn	ABL1	42061	3616	18
DSALGDQSVIYSK	LGDQSVIYSKSQQRN	P40535	ACA2	347	2104	p190cn	BCR-ABL_p190	61246	3616	18
DSALGDQSVIYSK	LGDQSVIYSKSQQRN	P40535	ACA2	347	2107	p210cn	BCR-ABL_p210	402920	3616	18
DSFVTPNYSR	DSFVTPNYSRLIYNG	P22768	ASSY	321	1062	p210c	BCR-ABL_p210	80816	3653	22
DSFVTPNYSR	DSFVTPNYSRLIYNG	P22768	ASSY	321	1277	ABL1c	ABL1	13317	3653	22
DSFVTPNYSR	DSFVTPNYSRLIYNG	P22768	ASSY	321	2060	ABL1c	ABL1	7614	3653	22
DSGYGVSVGR	DRNRDSGYGVSVGRI	P13663	DHAS	320	1060	p190c	BCR-ABL_p190	92598	3666	25
DSGYGVSVGR	DRNRDSGYGVSVGRI	P13663	DHAS	320	1062	p210c	BCR-ABL_p210	155400	3666	25
DSGYGVSVGR	DRNRDSGYGVSVGRI	P13663	DHAS	320	2060	ABL1c	ABL1	26820	3666	25
DSGYGVSVGR	DRNRDSGYGVSVGRI	P13663	DHAS	320	2086	ABL1c	ABL1	22277	3666	25
DSLYFIATPTR	NKNKDSLYFIATPTR	Q07897	CMS1	222	2069	p210c	BCR-ABL_p210	16461	3698	4
DSLYFIATPTR	NKNKDSLYFIATPTR	Q07897	CMS1	222	2081	p210cn	BCR-ABL_p210	54937	3698	4
DSLYFIATPTR	NKNKDSLYFIATPTR	Q07897	CMS1	222	2095	p210c	BCR-ABL_p210	11155	3698	4
DSLYFIATPTR	NKNKDSLYFIATPTR	Q07897	CMS1	222	2107	p210cn	BCR-ABL_p210	48625	3698	4
DSQLYDSLPNHGSGATPTSSSLSSIPQER	HNRDSQLYDSLPNHG	P25623	SYP1	543	2089	ABL1c	ABL1	2783	3722	1
DTGKIYAMK	KKDTGKIYAMKTLLK	P53894	CBK1	378	2060	ABL1c	ABL1	3592	3810	1
DTPFTIYDGEAVAK	KDTPFTIYDGEAVAK	P40302	PSA6	225	2095	p210c	BCR-ABL_p210	5126	3832	19
DTQEMYYSTK	SKDTQEMYYSTKRQA	Q00578	RAD25	717	2081	p210cn	BCR-ABL_p210	8919	3841	1
DTVYSVGNTIGVGK	MLNRDTVYSVGNTIG	P40160	RIO2	95	1060	p190c	BCR-ABL_p190	24614	3862	13
DTVYSVGNTIGVGK	MLNRDTVYSVGNTIG	P40160	RIO2	95	1062	p210c	BCR-ABL_p210	29086	3862	13
DTVYSVGNTIGVGK	MLNRDTVYSVGNTIG	P40160	RIO2	95	1069	p210c	BCR-ABL_p210	10534	3862	13
DTVYSVGNTIGVGK	MLNRDTVYSVGNTIG	P40160	RIO2	95	1279	ABL1c	ABL1	9517.8	3862	13
DTVYSVGNTIGVGK	MLNRDTVYSVGNTIG	P40160	RIO2	95	2060	ABL1c	ABL1	42207	3862	13
DTVYSVGNTIGVGK	MLNRDTVYSVGNTIG	P40160	RIO2	95	2063	ABL1c	ABL1	55696	3862	13
DTVYSVGNTIGVGK	MLNRDTVYSVGNTIG	P40160	RIO2	95	2066	p190c	BCR-ABL_p190	114570	3862	13
DTVYSVGNTIGVGK	MLNRDTVYSVGNTIG	P40160	RIO2	95	2069	p210c	BCR-ABL_p210	40458	3862	13
DTVYSVGNTIGVGK	MLNRDTVYSVGNTIG	P40160	RIO2	95	2078	p190cn	BCR-ABL_p190	54106	3862	13
DTVYSVGNTIGVGK	MLNRDTVYSVGNTIG	P40160	RIO2	95	2081	p210cn	BCR-ABL_p210	100600	3862	13
DTVYSVGNTIGVGK	MLNRDTVYSVGNTIG	P40160	RIO2	95	2086	ABL1c	ABL1	48442	3862	13
DTVYSVGNTIGVGK	MLNRDTVYSVGNTIG	P40160	RIO2	95	2089	ABL1c	ABL1	55022	3862	13
DTVYSVGNTIGVGK	MLNRDTVYSVGNTIG	P40160	RIO2	95	2092	p190c	BCR-ABL_p190	103480	3862	13
DTVYSVGNTIGVGK	MLNRDTVYSVGNTIG	P40160	RIO2	95	2095	p210c	BCR-ABL_p210	41007	3862	13
DTVYSVGNTIGVGK	MLNRDTVYSVGNTIG	P40160	RIO2	95	2104	p190cn	BCR-ABL_p190	46363	3862	13
DTVYSVGNTIGVGK	MLNRDTVYSVGNTIG	P40160	RIO2	95	2107	p210cn	BCR-ABL_p210	118440	3862	13
DTYQVLLR	GETQKDTYQVLLRRN	P53742	NOG2	104	2078	p190cn	BCR-ABL_p190	26687	3865	1
DTYQVLLR	GETQKDTYQVLLRRN	P53742	NOG2	104	2104	p190cn	BCR-ABL_p190	15285	3865	1
DWAVEYYAQR	NRDWAVEYYAQRAQR	Q03558	OYE2	57	2063	ABL1c	ABL1	10267	4015	5
DWAVEYYAQR	RDWAVEYYAQRAQRP	Q03558	OYE2	58	2069	p210c	BCR-ABL_p210	11932	4015	5
DYNHSTDEEYQR	NHSTDEEYQRLRRLA	Q08954	YP199	26	2060	ABL1c	ABL1	22180	4082	5
DYNHSTDEEYQR	NHSTDEEYQRLRRLA	Q08954	YP199	26	2086	ABL1c	ABL1	11317	4082	5
DYVVEDGDIIYFR	VEDGDIIYFRAGAGK	P38219	OLA1	386	1279	ABL1c	ABL1	122980	4112	10
DYVVEDGDIIYFR	VEDGDIIYFRAGAGK	P38219	OLA1	386	1353	ABL1c	ABL1	56354	4112	10
DYVVEDGDIIYFR	VEDGDIIYFRAGAGK	P38219	OLA1	386	2063	ABL1c	ABL1	503770	4112	10
DYVVEDGDIIYFR	VEDGDIIYFRAGAGK	P38219	OLA1	386	2066	p190c	BCR-ABL_p190	222200	4112	10
DYVVEDGDIIYFR	VEDGDIIYFRAGAGK	P38219	OLA1	386	2069	p210c	BCR-ABL_p210	1171300	4112	10
DYVVEDGDIIYFR	VEDGDIIYFRAGAGK	P38219	OLA1	386	2075	ABL1cn	ABL1	8870	4112	10
DYVVEDGDIIYFR	VEDGDIIYFRAGAGK	P38219	OLA1	386	2081	p210cn	BCR-ABL_p210	113490	4112	10
DYVVEDGDIIYFR	VEDGDIIYFRAGAGK	P38219	OLA1	386	2089	ABL1c	ABL1	412290	4112	10
DYVVEDGDIIYFR	VEDGDIIYFRAGAGK	P38219	OLA1	386	2092	p190c	BCR-ABL_p190	130270	4112	10
DYVVEDGDIIYFR	VEDGDIIYFRAGAGK	P38219	OLA1	386	2095	p210c	BCR-ABL_p210	832160	4112	10
DYVVEDGDIIYFR	VEDGDIIYFRAGAGK	P38219	OLA1	386	2101	ABL1cn	ABL1	9306	4112	10
DYVVEDGDIIYFR	VEDGDIIYFRAGAGK	P38219	OLA1	386	2107	p210cn	BCR-ABL_p210	98504	4112	10
EAAAEYAQLLAK	QREAAAEYAQLLAKR	P0CX38	RS6B	208	1279	ABL1c	ABL1	11368	4121	19
EAAAEYAQLLAK	QREAAAEYAQLLAKR	P0CX38	RS6B	208	2060	ABL1c	ABL1	30179	4121	19
EAAAEYAQLLAK	QREAAAEYAQLLAKR	P0CX38	RS6B	208	2075	ABL1cn	ABL1	4424	4121	19
EAAAEYAQLLAK	QREAAAEYAQLLAKR	P0CX38	RS6B	208	2081	p210cn	BCR-ABL_p210	8074	4121	19
EAAAEYAQLLAK	QREAAAEYAQLLAKR	P0CX38	RS6B	208	2086	ABL1c	ABL1	35683	4121	19
EAAAEYAQLLAK	QREAAAEYAQLLAKR	P0CX38	RS6B	208	2101	ABL1cn	ABL1	6391	4121	19
EAAAEYAQLLAK	QREAAAEYAQLLAKR	P0CX38	RS6B	208	2107	p210cn	BCR-ABL_p210	5978	4121	19
EALDFQPPSSGSGNYSGR	PSSGSGNYSGRYIRY	P23254	TKT1	407	2063	ABL1c	ABL1	105000	4203	24
EALDFQPPSSGSGNYSGR	PSSGSGNYSGRYIRY	P23254	TKT1	407	2069	p210c	BCR-ABL_p210	409760	4203	24
EALDFQPPSSGSGNYSGR	PSSGSGNYSGRYIRY	P23254	TKT1	407	2089	ABL1c	ABL1	95355	4203	24
EALDFQPPSSGSGNYSGR	PSSGSGNYSGRYIRY	P23254	TKT1	407	2095	p210c	BCR-ABL_p210	400060	4203	24
EANYLLGDIVK	RAYREANYLLGDIVK	P11154	PYC1	889	2060	ABL1c	ABL1	8374	4239	32
EANYLLGDIVK	RAYREANYLLGDIVK	P11154	PYC1	889	2069	p210c	BCR-ABL_p210	16580	4239	32
EANYLLGDIVK	RAYREANYLLGDIVK	P11154	PYC1	889	2075	ABL1cn	ABL1	21916	4239	32
EANYLLGDIVK	RAYREANYLLGDIVK	P11154	PYC1	889	2081	p210cn	BCR-ABL_p210	18779	4239	32
EANYLLGDIVK	RAYREANYLLGDIVK	P11154	PYC1	889	2086	ABL1c	ABL1	8568	4239	32
EANYLLGDIVK	RAYREANYLLGDIVK	P11154	PYC1	889	2089	ABL1c	ABL1	10263	4239	32
EANYLLGDIVK	RAYREANYLLGDIVK	P11154	PYC1	889	2095	p210c	BCR-ABL_p210	18405	4239	32
EANYLLGDIVK	RAYREANYLLGDIVK	P11154	PYC1	889	2107	p210cn	BCR-ABL_p210	17459	4239	32
EAQSEYWR	EKEAQSEYWRKQYPD	P39548	YAJ8	223	2060	ABL1c	ABL1	8358	4251	1
EASAAYEILSDPEKR	FKEASAAYEILSDPE	P25491	MAS5	54	2069	p210c	BCR-ABL_p210	18798	4255	18
EASAAYEILSDPEKR	FKEASAAYEILSDPE	P25491	MAS5	54	2078	p190cn	BCR-ABL_p190	8113	4255	18
EASAAYEILSDPEKR	FKEASAAYEILSDPE	P25491	MAS5	54	2081	p210cn	BCR-ABL_p210	202870	4255	18
EASAAYEILSDPEKR	FKEASAAYEILSDPE	P25491	MAS5	54	2095	p210c	BCR-ABL_p210	5619	4255	18
EASAAYEILSDPEKR	FKEASAAYEILSDPE	P25491	MAS5	54	2107	p210cn	BCR-ABL_p210	123330	4255	18
EASYISQNYYPER	SYISQNYYPERMGKF	P24280	SEC14	205	1279	ABL1c	ABL1	18435	4270	8
EASYISQNYYPER	SYISQNYYPERMGKF	P24280	SEC14	205	1353	ABL1c	ABL1	9791.8	4270	8
EASYISQNYYPER	SYISQNYYPERMGKF	P24280	SEC14	205	2060	ABL1c	ABL1	12612	4270	8
EASYISQNYYPER	SYISQNYYPERMGKF	P24280	SEC14	205	2086	ABL1c	ABL1	6196	4270	8
ECQYFDPR	ITNKECQYFDPRTGV	Q03388	VPS72	719	2078	p190cn	BCR-ABL_p190	65223	4314	2
ECQYFDPR	ITNKECQYFDPRTGV	Q03388	VPS72	719	2104	p190cn	BCR-ABL_p190	96489	4314	2
EDIQLGVNESFYDTTK	LGVNESFYDTTKVVS	P05150	OTC	102	2069	p210c	BCR-ABL_p210	53965	4352	2
EDIQLGVNESFYDTTK	LGVNESFYDTTKVVS	P05150	OTC	102	2081	p210cn	BCR-ABL_p210	9126	4352	2
EDLPFIGYTYSR	LPFIGYTYSRFDYLT	P53894	CBK1	744	2063	ABL1c	ABL1	22224	4365	2
EDLPFIGYTYSR	LPFIGYTYSRFDYLT	P53894	CBK1	744	2089	ABL1c	ABL1	26691	4365	2
EDLYTKPEQVYNVYK	YTKPEQVYNVYKALH	P14540	ALF	204	2069	p210c	BCR-ABL_p210	8715	4370	4
EDLYTKPEQVYNVYK	YTKPEQVYNVYKALH	P14540	ALF	204	2095	p210c	BCR-ABL_p210	36439	4370	4
EDNLIASGYLSPEK	DNLIASGYLSPEKSR	P38986	ASPG1	348	2081	p210cn	BCR-ABL_p210	9359	4373	6
EDSIEGIYDTLK	EDSIEGIYDTLKECA	P21524	RIR1	232	2066	p190c	BCR-ABL_p190	17634	4380	2
EDSIEGIYDTLK	EDSIEGIYDTLKECA	P21524	RIR1	232	2092	p190c	BCR-ABL_p190	7339	4380	2
EDSYYQWQGK	NVIKEDSYYQWQGKK	P36135	UTH1	253	1277	ABL1c	ABL1	37022	4388	33
EDSYYQWQGK	NVIKEDSYYQWQGKK	P36135	UTH1	253	1279	ABL1c	ABL1	61258	4388	33
EDSYYQWQGK	NVIKEDSYYQWQGKK	P36135	UTH1	253	1351	ABL1c	ABL1	8687.8	4388	33
EDSYYQWQGK	NVIKEDSYYQWQGKK	P36135	UTH1	253	1353	ABL1c	ABL1	66827	4388	33
EDSYYQWQGK	NVIKEDSYYQWQGKK	P36135	UTH1	253	2060	ABL1c	ABL1	44592	4388	33
EDSYYQWQGK	NVIKEDSYYQWQGKK	P36135	UTH1	253	2063	ABL1c	ABL1	25151	4388	33
EDSYYQWQGK	NVIKEDSYYQWQGKK	P36135	UTH1	253	2066	p190c	BCR-ABL_p190	8649	4388	33
EDSYYQWQGK	NVIKEDSYYQWQGKK	P36135	UTH1	253	2069	p210c	BCR-ABL_p210	42973	4388	33
EDSYYQWQGK	NVIKEDSYYQWQGKK	P36135	UTH1	253	2072	ABL1cn	ABL1	11313	4388	33
EDSYYQWQGK	NVIKEDSYYQWQGKK	P36135	UTH1	253	2081	p210cn	BCR-ABL_p210	19332	4388	33
EDSYYQWQGK	NVIKEDSYYQWQGKK	P36135	UTH1	253	2086	ABL1c	ABL1	42374	4388	33
EDSYYQWQGK	NVIKEDSYYQWQGKK	P36135	UTH1	253	2089	ABL1c	ABL1	22946	4388	33
EDSYYQWQGK	NVIKEDSYYQWQGKK	P36135	UTH1	253	2092	p190c	BCR-ABL_p190	8078	4388	33
EDSYYQWQGK	NVIKEDSYYQWQGKK	P36135	UTH1	253	2095	p210c	BCR-ABL_p210	32332	4388	33
EDSYYQWQGK	NVIKEDSYYQWQGKK	P36135	UTH1	253	2098	ABL1cn	ABL1	16574	4388	33
EDSYYQWQGK	NVIKEDSYYQWQGKK	P36135	UTH1	253	2107	p210cn	BCR-ABL_p210	9757	4388	33
EDSYYQWQGKK	NVIKEDSYYQWQGKK	P36135	UTH1	253	2060	ABL1c	ABL1	44592	4389	6
EDSYYQWQGKK	NVIKEDSYYQWQGKK	P36135	UTH1	253	2063	ABL1c	ABL1	25151	4389	6
EDSYYQWQGKK	NVIKEDSYYQWQGKK	P36135	UTH1	253	2066	p190c	BCR-ABL_p190	8649	4389	6
EDSYYQWQGKK	NVIKEDSYYQWQGKK	P36135	UTH1	253	2069	p210c	BCR-ABL_p210	42973	4389	6
EDSYYQWQGKK	NVIKEDSYYQWQGKK	P36135	UTH1	253	2072	ABL1cn	ABL1	11313	4389	6
EDSYYQWQGKK	NVIKEDSYYQWQGKK	P36135	UTH1	253	2081	p210cn	BCR-ABL_p210	19332	4389	6
EDSYYQWQGKK	NVIKEDSYYQWQGKK	P36135	UTH1	253	2086	ABL1c	ABL1	42374	4389	6
EDSYYQWQGKK	NVIKEDSYYQWQGKK	P36135	UTH1	253	2089	ABL1c	ABL1	22946	4389	6
EDSYYQWQGKK	NVIKEDSYYQWQGKK	P36135	UTH1	253	2092	p190c	BCR-ABL_p190	8078	4389	6
EDSYYQWQGKK	NVIKEDSYYQWQGKK	P36135	UTH1	253	2095	p210c	BCR-ABL_p210	32332	4389	6
EDSYYQWQGKK	NVIKEDSYYQWQGKK	P36135	UTH1	253	2098	ABL1cn	ABL1	16574	4389	6
EDSYYQWQGKK	NVIKEDSYYQWQGKK	P36135	UTH1	253	2107	p210cn	BCR-ABL_p210	9757	4389	6
EEEYKENLYQLSK	EEYKENLYQLSKLCS	P33201	MRT4	90	2078	p190cn	BCR-ABL_p190	208230	4421	9
EEEYKENLYQLSK	EEYKENLYQLSKLCS	P33201	MRT4	90	2081	p210cn	BCR-ABL_p210	448820	4421	9
EEEYKENLYQLSK	EEYKENLYQLSKLCS	P33201	MRT4	90	2104	p190cn	BCR-ABL_p190	131940	4421	9
EEEYKENLYQLSK	EEYKENLYQLSKLCS	P33201	MRT4	90	2107	p210cn	BCR-ABL_p210	376800	4421	9
EEGYYQQELK	RLTKEEGYYQQELKD	P48606	TBCA	22	1279	ABL1c	ABL1	22593	4440	15
EEGYYQQELK	RLTKEEGYYQQELKD	P48606	TBCA	22	1353	ABL1c	ABL1	23728	4440	15
EEGYYQQELK	RLTKEEGYYQQELKD	P48606	TBCA	22	2063	ABL1c	ABL1	19504	4440	15
EEGYYQQELK	RLTKEEGYYQQELKD	P48606	TBCA	22	2069	p210c	BCR-ABL_p210	12406	4440	15
EEGYYQQELK	RLTKEEGYYQQELKD	P48606	TBCA	22	2089	ABL1c	ABL1	14338	4440	15
EEGYYQQELK	RLTKEEGYYQQELKD	P48606	TBCA	22	2095	p210c	BCR-ABL_p210	8152	4440	15
EENIYDMLATK	DIREENIYDMLATKK	P47079	TCPQ	518	1279	ABL1c	ABL1	12445	4473	11
EENIYDMLATK	DIREENIYDMLATKK	P47079	TCPQ	518	2063	ABL1c	ABL1	33208	4473	11
EENIYDMLATK	DIREENIYDMLATKK	P47079	TCPQ	518	2066	p190c	BCR-ABL_p190	16898	4473	11
EENIYDMLATK	DIREENIYDMLATKK	P47079	TCPQ	518	2089	ABL1c	ABL1	48265	4473	11
EENIYDMLATK	DIREENIYDMLATKK	P47079	TCPQ	518	2092	p190c	BCR-ABL_p190	11322	4473	11
EEYPVPDAPPYR	PVPDAPPYRAVINNI	P34167	IF4B	101	2063	ABL1c	ABL1	98474	4522	22
EEYPVPDAPPYR	PVPDAPPYRAVINNI	P34167	IF4B	101	2066	p190c	BCR-ABL_p190	324680	4522	22
EEYPVPDAPPYR	PVPDAPPYRAVINNI	P34167	IF4B	101	2069	p210c	BCR-ABL_p210	375260	4522	22
EEYPVPDAPPYR	PVPDAPPYRAVINNI	P34167	IF4B	101	2089	ABL1c	ABL1	82753	4522	22
EEYPVPDAPPYR	PVPDAPPYRAVINNI	P34167	IF4B	101	2092	p190c	BCR-ABL_p190	247080	4522	22
EEYPVPDAPPYR	PVPDAPPYRAVINNI	P34167	IF4B	101	2095	p210c	BCR-ABL_p210	346460	4522	22
EFPEYFAAQA	NIREFPEYFAAQA%%	P41805	RL10	216	1279	ABL1c	ABL1	36184	4604	9
EFPEYFAAQA	NIREFPEYFAAQA%%	P41805	RL10	216	2078	p190cn	BCR-ABL_p190	221260	4604	9
EFPEYFAAQA	NIREFPEYFAAQA%%	P41805	RL10	216	2081	p210cn	BCR-ABL_p210	465290	4604	9
EFPEYFAAQA	NIREFPEYFAAQA%%	P41805	RL10	216	2092	p190c	BCR-ABL_p190	234870	4604	9
EFPEYFAAQA	NIREFPEYFAAQA%%	P41805	RL10	216	2107	p210cn	BCR-ABL_p210	547020	4604	9
EFTKPITEYDAPK	FTKPITEYDAPKKQE	P38850	RT107	621	2081	p210cn	BCR-ABL_p210	20962	4622	3
EFTKPITEYDAPK	FTKPITEYDAPKKQE	P38850	RT107	621	2107	p210cn	BCR-ABL_p210	12402	4622	3
EFYDMDQYIR	EFYDMDQYIRKPWHR	P15790	CSK21	314	2081	p210cn	BCR-ABL_p210	13943	4630	7
EFYDMDQYIR	EFYDMDQYIRKPWHR	P15790	CSK21	314	2107	p210cn	BCR-ABL_p210	9369	4630	7
EGAQLYSCAK	SKEGAQLYSCAKCQL	Q03081	MET31	95	2081	p210cn	BCR-ABL_p210	47083	4641	2
EGAQLYSCAK	SKEGAQLYSCAKCQL	Q03081	MET31	95	2107	p210cn	BCR-ABL_p210	71432	4641	2
EGVYEAVESLK	TDHKEGVYEAVESLK	P28834	IDH1	75	1060	p190c	BCR-ABL_p190	58980	4764	12
EGVYEAVESLK	TDHKEGVYEAVESLK	P28834	IDH1	75	1062	p210c	BCR-ABL_p210	42482	4764	12
EGVYEAVESLK	TDHKEGVYEAVESLK	P28834	IDH1	75	1277	ABL1c	ABL1	18057	4764	12
EGVYEAVESLK	TDHKEGVYEAVESLK	P28834	IDH1	75	1279	ABL1c	ABL1	231460	4764	12
EGVYEAVESLK	TDHKEGVYEAVESLK	P28834	IDH1	75	1353	ABL1c	ABL1	165130	4764	12
EGVYEAVESLK	TDHKEGVYEAVESLK	P28834	IDH1	75	2060	ABL1c	ABL1	293850	4764	12
EGVYEAVESLK	TDHKEGVYEAVESLK	P28834	IDH1	75	2063	ABL1c	ABL1	672300	4764	12
EGVYEAVESLK	TDHKEGVYEAVESLK	P28834	IDH1	75	2066	p190c	BCR-ABL_p190	334000	4764	12
EGVYEAVESLK	TDHKEGVYEAVESLK	P28834	IDH1	75	2069	p210c	BCR-ABL_p210	320270	4764	12
EGVYEAVESLK	TDHKEGVYEAVESLK	P28834	IDH1	75	2072	ABL1cn	ABL1	29713	4764	12
EGVYEAVESLK	TDHKEGVYEAVESLK	P28834	IDH1	75	2075	ABL1cn	ABL1	64610	4764	12
EGVYEAVESLK	TDHKEGVYEAVESLK	P28834	IDH1	75	2078	p190cn	BCR-ABL_p190	21587	4764	12
EGVYEAVESLK	TDHKEGVYEAVESLK	P28834	IDH1	75	2081	p210cn	BCR-ABL_p210	104380	4764	12
EGVYEAVESLK	TDHKEGVYEAVESLK	P28834	IDH1	75	2086	ABL1c	ABL1	243290	4764	12
EGVYEAVESLK	TDHKEGVYEAVESLK	P28834	IDH1	75	2089	ABL1c	ABL1	531150	4764	12
EGVYEAVESLK	TDHKEGVYEAVESLK	P28834	IDH1	75	2092	p190c	BCR-ABL_p190	254130	4764	12
EGVYEAVESLK	TDHKEGVYEAVESLK	P28834	IDH1	75	2095	p210c	BCR-ABL_p210	194080	4764	12
EGVYEAVESLK	TDHKEGVYEAVESLK	P28834	IDH1	75	2098	ABL1cn	ABL1	7979	4764	12
EGVYEAVESLK	TDHKEGVYEAVESLK	P28834	IDH1	75	2101	ABL1cn	ABL1	49813	4764	12
EGVYEAVESLK	TDHKEGVYEAVESLK	P28834	IDH1	75	2104	p190cn	BCR-ABL_p190	16276	4764	12
EGVYEAVESLK	TDHKEGVYEAVESLK	P28834	IDH1	75	2107	p210cn	BCR-ABL_p210	81437	4764	12
EGVYEAVESLKR	TDHKEGVYEAVESLK	P28834	IDH1	75	1060	p190c	BCR-ABL_p190	58980	4765	38
EGVYEAVESLKR	TDHKEGVYEAVESLK	P28834	IDH1	75	1062	p210c	BCR-ABL_p210	42482	4765	38
EGVYEAVESLKR	TDHKEGVYEAVESLK	P28834	IDH1	75	1277	ABL1c	ABL1	18057	4765	38
EGVYEAVESLKR	TDHKEGVYEAVESLK	P28834	IDH1	75	1279	ABL1c	ABL1	231460	4765	38
EGVYEAVESLKR	TDHKEGVYEAVESLK	P28834	IDH1	75	1353	ABL1c	ABL1	165130	4765	38
EGVYEAVESLKR	TDHKEGVYEAVESLK	P28834	IDH1	75	2060	ABL1c	ABL1	293850	4765	38
EGVYEAVESLKR	TDHKEGVYEAVESLK	P28834	IDH1	75	2063	ABL1c	ABL1	672300	4765	38
EGVYEAVESLKR	TDHKEGVYEAVESLK	P28834	IDH1	75	2066	p190c	BCR-ABL_p190	334000	4765	38
EGVYEAVESLKR	TDHKEGVYEAVESLK	P28834	IDH1	75	2069	p210c	BCR-ABL_p210	320270	4765	38
EGVYEAVESLKR	TDHKEGVYEAVESLK	P28834	IDH1	75	2072	ABL1cn	ABL1	29713	4765	38
EGVYEAVESLKR	TDHKEGVYEAVESLK	P28834	IDH1	75	2075	ABL1cn	ABL1	64610	4765	38
EGVYEAVESLKR	TDHKEGVYEAVESLK	P28834	IDH1	75	2078	p190cn	BCR-ABL_p190	21587	4765	38
EGVYEAVESLKR	TDHKEGVYEAVESLK	P28834	IDH1	75	2081	p210cn	BCR-ABL_p210	104380	4765	38
EGVYEAVESLKR	TDHKEGVYEAVESLK	P28834	IDH1	75	2086	ABL1c	ABL1	243290	4765	38
EGVYEAVESLKR	TDHKEGVYEAVESLK	P28834	IDH1	75	2089	ABL1c	ABL1	531150	4765	38
EGVYEAVESLKR	TDHKEGVYEAVESLK	P28834	IDH1	75	2092	p190c	BCR-ABL_p190	254130	4765	38
EGVYEAVESLKR	TDHKEGVYEAVESLK	P28834	IDH1	75	2095	p210c	BCR-ABL_p210	194080	4765	38
EGVYEAVESLKR	TDHKEGVYEAVESLK	P28834	IDH1	75	2098	ABL1cn	ABL1	7979	4765	38
EGVYEAVESLKR	TDHKEGVYEAVESLK	P28834	IDH1	75	2101	ABL1cn	ABL1	49813	4765	38
EGVYEAVESLKR	TDHKEGVYEAVESLK	P28834	IDH1	75	2104	p190cn	BCR-ABL_p190	16276	4765	38
EGVYEAVESLKR	TDHKEGVYEAVESLK	P28834	IDH1	75	2107	p210cn	BCR-ABL_p210	81437	4765	38
EGYGYFEDR	VAKEGYGYFEDRRPA	P32288	GLNA	329	2066	p190c	BCR-ABL_p190	5333	4773	15
EIGYLFGAYR	IGYLFGAYRSYKNSW	P07262	DHE4	165	2060	ABL1c	ABL1	5968	4895	14
EIGYLFGAYR	IGYLFGAYRSYKNSW	P07262	DHE4	165	2066	p190c	BCR-ABL_p190	10102	4895	14
EIGYLFGAYR	IGYLFGAYRSYKNSW	P07262	DHE4	165	2069	p210c	BCR-ABL_p210	31154	4895	14
EIGYLFGAYR	IGYLFGAYRSYKNSW	P07262	DHE4	165	2078	p190cn	BCR-ABL_p190	27574	4895	14
EIGYLFGAYR	IGYLFGAYRSYKNSW	P07262	DHE4	165	2081	p210cn	BCR-ABL_p210	43015	4895	14
EIGYLFGAYR	IGYLFGAYRSYKNSW	P07262	DHE4	165	2095	p210c	BCR-ABL_p210	25848	4895	14
EIGYLFGAYR	IGYLFGAYRSYKNSW	P07262	DHE4	165	2104	p190cn	BCR-ABL_p190	26182	4895	14
EIGYLFGAYR	IGYLFGAYRSYKNSW	P07262	DHE4	165	2107	p210cn	BCR-ABL_p210	44632	4895	14
EIGYLFGAYR	VGGREIGYLFGAYRS	P07262	DHE4	160	2081	p210cn	BCR-ABL_p210	5093	4895	14
EIWDLYSSAQK	NKEIWDLYSSAQKIL	P43574	GAT1	62	2081	p210cn	BCR-ABL_p210	13552	5018	1
EIYDQYGLEAAR	KREIYDQYGLEAARS	P25294	SIS1	67	2081	p210cn	BCR-ABL_p210	11224	5020	22
EIYDQYGLEAAR	KREIYDQYGLEAARS	P25294	SIS1	67	2107	p210cn	BCR-ABL_p210	15161	5020	22
EIYRISFQLSK	LKNKREIYRISFQLS	P05755	RS9B	43	2078	p190cn	BCR-ABL_p190	65870	5026	3
EIYRISFQLSK	LKNKREIYRISFQLS	P05755	RS9B	43	2104	p190cn	BCR-ABL_p190	32705	5026	3
EIYYTPDPSELAAK	SKDAKEIYYTPDPSE	P19097	FAS2	89	2063	ABL1c	ABL1	10447	5028	29
EIYYTPDPSELAAK	SKDAKEIYYTPDPSE	P19097	FAS2	89	2069	p210c	BCR-ABL_p210	18399	5028	29
EIYYTPDPSELAAK	SKDAKEIYYTPDPSE	P19097	FAS2	89	2075	ABL1cn	ABL1	2308	5028	29
EIYYTPDPSELAAK	SKDAKEIYYTPDPSE	P19097	FAS2	89	2089	ABL1c	ABL1	12194	5028	29
EIYYTPDPSELAAK	SKDAKEIYYTPDPSE	P19097	FAS2	89	2095	p210c	BCR-ABL_p210	13088	5028	29
EKDTNIVFYTSPYR	KDTNIVFYTSPYRRA	Q99288	DET1	117	2069	p210c	BCR-ABL_p210	22217	5046	1
EKFYAELAER	INKREKFYAELAERK	P07255	COX9	48	2063	ABL1c	ABL1	5573	5061	1
EKPQDLDDDPLYLTK	DLDDDPLYLTKEQIN	P31688	TPS2	97	2063	ABL1c	ABL1	1721	5101	15
EKQDPSYVGWK	REKQDPSYVGWKQVG	P48231	TCB2	57	2060	ABL1c	ABL1	34485	5105	4
EKQDPSYVGWK	REKQDPSYVGWKQVG	P48231	TCB2	57	2063	ABL1c	ABL1	29968	5105	4
EKQDPSYVGWK	REKQDPSYVGWKQVG	P48231	TCB2	57	2086	ABL1c	ABL1	19887	5105	4
EKQDPSYVGWK	REKQDPSYVGWKQVG	P48231	TCB2	57	2089	ABL1c	ABL1	17304	5105	4
EKSDQQQQDYQLFK	SDQQQQDYQLFKHHY	P46958	IDS2	94	2063	ABL1c	ABL1	80290	5108	8
EKSDQQQQDYQLFK	SDQQQQDYQLFKHHY	P46958	IDS2	94	2066	p190c	BCR-ABL_p190	29186	5108	8
EKSDQQQQDYQLFK	SDQQQQDYQLFKHHY	P46958	IDS2	94	2069	p210c	BCR-ABL_p210	67449	5108	8
EKSDQQQQDYQLFK	SDQQQQDYQLFKHHY	P46958	IDS2	94	2081	p210cn	BCR-ABL_p210	9576	5108	8
EKSDQQQQDYQLFK	SDQQQQDYQLFKHHY	P46958	IDS2	94	2089	ABL1c	ABL1	73759	5108	8
EKSDQQQQDYQLFK	SDQQQQDYQLFKHHY	P46958	IDS2	94	2092	p190c	BCR-ABL_p190	22094	5108	8
EKSDQQQQDYQLFK	SDQQQQDYQLFKHHY	P46958	IDS2	94	2095	p210c	BCR-ABL_p210	64414	5108	8
EKSDQQQQDYQLFK	SDQQQQDYQLFKHHY	P46958	IDS2	94	2107	p210cn	BCR-ABL_p210	11065	5108	8
ELAEEGYSGVEVR	RELAEEGYSGVEVRV	P05750	RS3	34	2081	p210cn	BCR-ABL_p210	8445	5130	59
ELAEEGYSGVEVR	RELAEEGYSGVEVRV	P05750	RS3	34	2107	p210cn	BCR-ABL_p210	8388	5130	59
ELDALQEKEQLYFK	LQEKEQLYFKKKVNY	Q08773	ISW2	808	2078	p190cn	BCR-ABL_p190	11351	5156	3
ELDALQEKEQLYFK	LQEKEQLYFKKKVNY	Q08773	ISW2	808	2081	p210cn	BCR-ABL_p210	7466	5156	3
ELDALQEKEQLYFK	LQEKEQLYFKKKVNY	Q08773	ISW2	808	2104	p190cn	BCR-ABL_p190	3413	5156	3
ELDALQEKEQLYFKK	LQEKEQLYFKKKVNY	Q08773	ISW2	808	2078	p190cn	BCR-ABL_p190	11351	5157	2
ELDALQEKEQLYFKK	LQEKEQLYFKKKVNY	Q08773	ISW2	808	2081	p210cn	BCR-ABL_p210	7466	5157	2
ELDALQEKEQLYFKK	LQEKEQLYFKKKVNY	Q08773	ISW2	808	2104	p190cn	BCR-ABL_p190	3413	5157	2
ELEDMYSNR	VKELEDMYSNRQKLD	Q12466	TCB1	845	2063	ABL1c	ABL1	13424	5191	7
ELEDMYSNR	VKELEDMYSNRQKLD	Q12466	TCB1	845	2089	ABL1c	ABL1	11531	5191	7
ELEQESCLLYNR	EQESCLLYNRINHIR	P33314	BUD2	933	2063	ABL1c	ABL1	11859	5224	1
ELGQSGVDTYLQTK	GQSGVDTYLQTKAVH	P47771	ALDH2	492	1060	p190c	BCR-ABL_p190	20662	5266	31
ELGQSGVDTYLQTK	GQSGVDTYLQTKAVH	P47771	ALDH2	492	1279	ABL1c	ABL1	23899	5266	31
ELGQSGVDTYLQTK	GQSGVDTYLQTKAVH	P47771	ALDH2	492	1285	p210cn	BCR-ABL_p210	4970.3	5266	31
ELGQSGVDTYLQTK	GQSGVDTYLQTKAVH	P47771	ALDH2	492	1353	ABL1c	ABL1	16954	5266	31
ELGQSGVDTYLQTK	GQSGVDTYLQTKAVH	P47771	ALDH2	492	1359	p210cn	BCR-ABL_p210	6311.1	5266	31
ELGQSGVDTYLQTK	GQSGVDTYLQTKAVH	P47771	ALDH2	492	2060	ABL1c	ABL1	55313	5266	31
ELGQSGVDTYLQTK	GQSGVDTYLQTKAVH	P47771	ALDH2	492	2063	ABL1c	ABL1	102850	5266	31
ELGQSGVDTYLQTK	GQSGVDTYLQTKAVH	P47771	ALDH2	492	2066	p190c	BCR-ABL_p190	104980	5266	31
ELGQSGVDTYLQTK	GQSGVDTYLQTKAVH	P47771	ALDH2	492	2069	p210c	BCR-ABL_p210	117980	5266	31
ELGQSGVDTYLQTK	GQSGVDTYLQTKAVH	P47771	ALDH2	492	2075	ABL1cn	ABL1	3663	5266	31
ELGQSGVDTYLQTK	GQSGVDTYLQTKAVH	P47771	ALDH2	492	2078	p190cn	BCR-ABL_p190	60336	5266	31
ELGQSGVDTYLQTK	GQSGVDTYLQTKAVH	P47771	ALDH2	492	2081	p210cn	BCR-ABL_p210	176320	5266	31
ELGQSGVDTYLQTK	GQSGVDTYLQTKAVH	P47771	ALDH2	492	2086	ABL1c	ABL1	60748	5266	31
ELGQSGVDTYLQTK	GQSGVDTYLQTKAVH	P47771	ALDH2	492	2089	ABL1c	ABL1	114380	5266	31
ELGQSGVDTYLQTK	GQSGVDTYLQTKAVH	P47771	ALDH2	492	2092	p190c	BCR-ABL_p190	89156	5266	31
ELGQSGVDTYLQTK	GQSGVDTYLQTKAVH	P47771	ALDH2	492	2095	p210c	BCR-ABL_p210	88606	5266	31
ELGQSGVDTYLQTK	GQSGVDTYLQTKAVH	P47771	ALDH2	492	2101	ABL1cn	ABL1	7500	5266	31
ELGQSGVDTYLQTK	GQSGVDTYLQTKAVH	P47771	ALDH2	492	2104	p190cn	BCR-ABL_p190	56351	5266	31
ELGQSGVDTYLQTK	GQSGVDTYLQTKAVH	P47771	ALDH2	492	2107	p210cn	BCR-ABL_p210	206530	5266	31
ELLIYKK	LRKELLIYKKSQCKK	P40457	MLP2	645	2078	p190cn	BCR-ABL_p190	41154	5320	1
ELNAQYAAGK	AKELNAQYAAGKLNG	P29029	CHIT	496	2060	ABL1c	ABL1	18699	5347	9
ELNAQYAAGK	AKELNAQYAAGKLNG	P29029	CHIT	496	2072	ABL1cn	ABL1	6779	5347	9
ELNAQYAAGK	AKELNAQYAAGKLNG	P29029	CHIT	496	2086	ABL1c	ABL1	21185	5347	9
ELNNYLDVK	KEKELNNYLDVKAIN	P53913	FYV6	107	2063	ABL1c	ABL1	7346	5360	4
ELNNYLDVK	KEKELNNYLDVKAIN	P53913	FYV6	107	2081	p210cn	BCR-ABL_p210	18928	5360	4
ELNNYLDVK	KEKELNNYLDVKAIN	P53913	FYV6	107	2089	ABL1c	ABL1	8561	5360	4
ELNNYLDVK	KEKELNNYLDVKAIN	P53913	FYV6	107	2107	p210cn	BCR-ABL_p210	25541	5360	4
ELQGSSSEDLYDR	GSSSEDLYDRLLLLQ	P47007	MRX5	125	2063	ABL1c	ABL1	25625	5391	2
ELQGSSSEDLYDR	GSSSEDLYDRLLLLQ	P47007	MRX5	125	2089	ABL1c	ABL1	25788	5391	2
ELSKYFAQFGDLK	HEKELSKYFAQFGDL	P53927	NOP15	110	2078	p190cn	BCR-ABL_p190	16346	5416	2
ELSKYFAQFGDLK	HEKELSKYFAQFGDL	P53927	NOP15	110	2104	p190cn	BCR-ABL_p190	8312	5416	2
ELTPYQLQR	VYKELTPYQLQRSKM	P33304	AFR1	130	2063	ABL1c	ABL1	12666	5439	5
ELTPYQLQR	VYKELTPYQLQRSKM	P33304	AFR1	130	2081	p210cn	BCR-ABL_p210	24466	5439	5
ELTPYQLQR	VYKELTPYQLQRSKM	P33304	AFR1	130	2086	ABL1c	ABL1	7917	5439	5
ELTPYQLQR	VYKELTPYQLQRSKM	P33304	AFR1	130	2089	ABL1c	ABL1	14360	5439	5
ELTPYQLQR	VYKELTPYQLQRSKM	P33304	AFR1	130	2107	p210cn	BCR-ABL_p210	27261	5439	5
ELVDYFSSNISMK	ISKELVDYFSSNISM	P21538	REB1	799	2078	p190cn	BCR-ABL_p190	6516	5445	5
ELVDYFSSNISMK	ISKELVDYFSSNISM	P21538	REB1	799	2081	p210cn	BCR-ABL_p210	114600	5445	5
ELVDYFSSNISMK	ISKELVDYFSSNISM	P21538	REB1	799	2107	p210cn	BCR-ABL_p210	64333	5445	5
ELYEEFLK	GHIAKELYEEFLKLL	Q07648	DTD	107	2081	p210cn	BCR-ABL_p210	79427	5463	5
ELYEEFLK	GHIAKELYEEFLKLL	Q07648	DTD	107	2104	p190cn	BCR-ABL_p190	38107	5463	5
ELYEEFLK	GHIAKELYEEFLKLL	Q07648	DTD	107	2107	p210cn	BCR-ABL_p210	99682	5463	5
ELYELKK	RLKERELYELKKARE	P32790	SLA1	599	2086	ABL1c	ABL1	11321	5464	1
ELYNNAHVYAR	LYNNAHVYARDLKFE	P07703	RPAC1	163	2078	p190cn	BCR-ABL_p190	11930	5469	9
ELYNNAHVYAR	LYNNAHVYARDLKFE	P07703	RPAC1	163	2081	p210cn	BCR-ABL_p210	47241	5469	9
ELYNNAHVYAR	LYNNAHVYARDLKFE	P07703	RPAC1	163	2104	p190cn	BCR-ABL_p190	9030	5469	9
ELYNNAHVYAR	LYNNAHVYARDLKFE	P07703	RPAC1	163	2107	p210cn	BCR-ABL_p210	37113	5469	9
ELYNNAHVYAR	STDPKELYNNAHVYA	P07703	RPAC1	157	2078	p190cn	BCR-ABL_p190	11930	5469	9
ELYNNAHVYAR	STDPKELYNNAHVYA	P07703	RPAC1	157	2081	p210cn	BCR-ABL_p210	40640	5469	9
ELYNNAHVYAR	STDPKELYNNAHVYA	P07703	RPAC1	157	2104	p190cn	BCR-ABL_p190	9030	5469	9
ELYNNAHVYAR	STDPKELYNNAHVYA	P07703	RPAC1	157	2107	p210cn	BCR-ABL_p210	37113	5469	9
ELYQINK	RLYAKELYQINKQYD	P36095	VPS24	69	2060	ABL1c	ABL1	30455	5471	2
ELYQINK	RLYAKELYQINKQYD	P36095	VPS24	69	2086	ABL1c	ABL1	23408	5471	2
ELYQINKQYDR	LYQINKQYDRMYTSR	P36095	VPS24	75	2060	ABL1c	ABL1	27210	5472	2
ELYQINKQYDR	LYQINKQYDRMYTSR	P36095	VPS24	75	2086	ABL1c	ABL1	15169	5472	2
ELYQINKQYDR	RLYAKELYQINKQYD	P36095	VPS24	69	2060	ABL1c	ABL1	30455	5472	2
ELYQINKQYDR	RLYAKELYQINKQYD	P36095	VPS24	69	2086	ABL1c	ABL1	23408	5472	2
EMGEAALSNYTQTK	GEAALSNYTQTKSVR	P40047	ALDH5	505	2063	ABL1c	ABL1	6962	5488	26
EMGEAALSNYTQTK	GEAALSNYTQTKSVR	P40047	ALDH5	505	2089	ABL1c	ABL1	6650	5488	26
EMGEEVYHAYTEVK	GEEVYHAYTEVKAVR	P54115	ALDH6	490	2081	p210cn	BCR-ABL_p210	12961	5489	39
EMGEEVYHAYTEVK	GEEVYHAYTEVKAVR	P54115	ALDH6	490	2107	p210cn	BCR-ABL_p210	5300	5489	39
EMGEEVYHAYTEVK	REMGEEVYHAYTEVK	P54115	ALDH6	487	2060	ABL1c	ABL1	10822	5489	39
EMGEEVYHAYTEVK	REMGEEVYHAYTEVK	P54115	ALDH6	487	2063	ABL1c	ABL1	50258	5489	39
EMGEEVYHAYTEVK	REMGEEVYHAYTEVK	P54115	ALDH6	487	2066	p190c	BCR-ABL_p190	33016	5489	39
EMGEEVYHAYTEVK	REMGEEVYHAYTEVK	P54115	ALDH6	487	2069	p210c	BCR-ABL_p210	36603	5489	39
EMGEEVYHAYTEVK	REMGEEVYHAYTEVK	P54115	ALDH6	487	2078	p190cn	BCR-ABL_p190	34686	5489	39
EMGEEVYHAYTEVK	REMGEEVYHAYTEVK	P54115	ALDH6	487	2081	p210cn	BCR-ABL_p210	48256	5489	39
EMGEEVYHAYTEVK	REMGEEVYHAYTEVK	P54115	ALDH6	487	2086	ABL1c	ABL1	2908	5489	39
EMGEEVYHAYTEVK	REMGEEVYHAYTEVK	P54115	ALDH6	487	2089	ABL1c	ABL1	37287	5489	39
EMGEEVYHAYTEVK	REMGEEVYHAYTEVK	P54115	ALDH6	487	2092	p190c	BCR-ABL_p190	22094	5489	39
EMGEEVYHAYTEVK	REMGEEVYHAYTEVK	P54115	ALDH6	487	2095	p210c	BCR-ABL_p210	20424	5489	39
EMGEEVYHAYTEVK	REMGEEVYHAYTEVK	P54115	ALDH6	487	2104	p190cn	BCR-ABL_p190	23282	5489	39
EMGEEVYHAYTEVK	REMGEEVYHAYTEVK	P54115	ALDH6	487	2107	p210cn	BCR-ABL_p210	38120	5489	39
EMSVDALQNYLQVK	SVDALQNYLQVKAVR	P46367	ALDH4	507	1279	ABL1c	ABL1	7644.4	5509	13
EMSVDALQNYLQVK	SVDALQNYLQVKAVR	P46367	ALDH4	507	2086	ABL1c	ABL1	5963	5509	13
EMTIYNNIR	DKKEMTIYNNIREGQ	P06701	SIR3	758	2078	p190cn	BCR-ABL_p190	55284	5512	4
EMTIYNNIR	DKKEMTIYNNIREGQ	P06701	SIR3	758	2081	p210cn	BCR-ABL_p210	96061	5512	4
EMTIYNNIR	DKKEMTIYNNIREGQ	P06701	SIR3	758	2104	p190cn	BCR-ABL_p190	55125	5512	4
EMTIYNNIR	DKKEMTIYNNIREGQ	P06701	SIR3	758	2107	p210cn	BCR-ABL_p210	105630	5512	4
ENLQVFYK	KENLQVFYKEIPLDL	P40825	SYA	689	2063	ABL1c	ABL1	18427	5610	3
ENLQVFYK	KENLQVFYKEIPLDL	P40825	SYA	689	2069	p210c	BCR-ABL_p210	12907	5610	3
ENLQVFYK	KENLQVFYKEIPLDL	P40825	SYA	689	2095	p210c	BCR-ABL_p210	9690	5610	3
ENLYQLSK	EEYKENLYQLSKLCS	P33201	MRT4	90	2078	p190cn	BCR-ABL_p190	208230	5613	2
ENLYQLSK	EEYKENLYQLSKLCS	P33201	MRT4	90	2081	p210cn	BCR-ABL_p210	448820	5613	2
ENLYQLSK	EEYKENLYQLSKLCS	P33201	MRT4	90	2104	p190cn	BCR-ABL_p190	131940	5613	2
ENLYQLSK	EEYKENLYQLSKLCS	P33201	MRT4	90	2107	p210cn	BCR-ABL_p210	376800	5613	2
ENQVYSPVTGAR	EGRENQVYSPVTGAR	Q99321	DDP1	25	1060	p190c	BCR-ABL_p190	24017	5634	17
ENQVYSPVTGAR	EGRENQVYSPVTGAR	Q99321	DDP1	25	1279	ABL1c	ABL1	32009	5634	17
ENQVYSPVTGAR	EGRENQVYSPVTGAR	Q99321	DDP1	25	2060	ABL1c	ABL1	60317	5634	17
ENQVYSPVTGAR	EGRENQVYSPVTGAR	Q99321	DDP1	25	2063	ABL1c	ABL1	27369	5634	17
ENQVYSPVTGAR	EGRENQVYSPVTGAR	Q99321	DDP1	25	2086	ABL1c	ABL1	57553	5634	17
ENQVYSPVTGAR	EGRENQVYSPVTGAR	Q99321	DDP1	25	2089	ABL1c	ABL1	29034	5634	17
ENTEDLYIK	RENTEDLYIKIEKTY	P40495	LYS12	150	2063	ABL1c	ABL1	85280	5645	13
ENTEDLYIK	RENTEDLYIKIEKTY	P40495	LYS12	150	2075	ABL1cn	ABL1	15365	5645	13
ENTEDLYIK	RENTEDLYIKIEKTY	P40495	LYS12	150	2089	ABL1c	ABL1	84954	5645	13
ENTEDLYIK	RENTEDLYIKIEKTY	P40495	LYS12	150	2101	ABL1cn	ABL1	11077	5645	13
EPSEYSIVHIPASINVPYR	DVREPSEYSIVHIPA	Q12305	RDL1	52	2089	ABL1c	ABL1	16804	5686	15
EQENYSNTDPEELLR	YLKEQENYSNTDPEE	P40080	VFA1	184	2063	ABL1c	ABL1	1722	5726	10
EQIYSYQVMFR	ALTREQIYSYQVMFR	Q12186	BBP	64	2078	p190cn	BCR-ABL_p190	25102	5755	4
EQIYSYQVMFR	ALTREQIYSYQVMFR	Q12186	BBP	64	2081	p210cn	BCR-ABL_p210	16657	5755	4
EQIYSYQVMFR	ALTREQIYSYQVMFR	Q12186	BBP	64	2104	p190cn	BCR-ABL_p190	17358	5755	4
EQIYSYQVMFR	ALTREQIYSYQVMFR	Q12186	BBP	64	2107	p210cn	BCR-ABL_p210	8525	5755	4
ESDLVYHIK	LKESDLVYHIKELLE	Q03919	RUB1	24	2069	p210c	BCR-ABL_p210	23214	5849	5
ESEGYSTVPLR	YTKESEGYSTVPLRS	P17423	KHSE	63	1062	p210c	BCR-ABL_p210	35934	5858	10
ESEGYSTVPLR	YTKESEGYSTVPLRS	P17423	KHSE	63	2063	ABL1c	ABL1	18181	5858	10
ESEGYSTVPLR	YTKESEGYSTVPLRS	P17423	KHSE	63	2089	ABL1c	ABL1	16507	5858	10
ESEGYSTVPLR	YTKESEGYSTVPLRS	P17423	KHSE	63	2095	p210c	BCR-ABL_p210	18980	5858	10
ESGDTGVDNYLQIK	GDTGVDNYLQIKSVH	P54114	ALDH3	492	1279	ABL1c	ABL1	15453	5884	24
ESGDTGVDNYLQIK	GDTGVDNYLQIKSVH	P54114	ALDH3	492	1285	p210cn	BCR-ABL_p210	12529	5884	24
ESGDTGVDNYLQIK	GDTGVDNYLQIKSVH	P54114	ALDH3	492	1353	ABL1c	ABL1	5869.9	5884	24
ESGDTGVDNYLQIK	GDTGVDNYLQIKSVH	P54114	ALDH3	492	2060	ABL1c	ABL1	152940	5884	24
ESGDTGVDNYLQIK	GDTGVDNYLQIKSVH	P54114	ALDH3	492	2063	ABL1c	ABL1	269630	5884	24
ESGDTGVDNYLQIK	GDTGVDNYLQIKSVH	P54114	ALDH3	492	2066	p190c	BCR-ABL_p190	44141	5884	24
ESGDTGVDNYLQIK	GDTGVDNYLQIKSVH	P54114	ALDH3	492	2069	p210c	BCR-ABL_p210	221430	5884	24
ESGDTGVDNYLQIK	GDTGVDNYLQIKSVH	P54114	ALDH3	492	2072	ABL1cn	ABL1	10425	5884	24
ESGDTGVDNYLQIK	GDTGVDNYLQIKSVH	P54114	ALDH3	492	2075	ABL1cn	ABL1	25355	5884	24
ESGDTGVDNYLQIK	GDTGVDNYLQIKSVH	P54114	ALDH3	492	2078	p190cn	BCR-ABL_p190	89783	5884	24
ESGDTGVDNYLQIK	GDTGVDNYLQIKSVH	P54114	ALDH3	492	2081	p210cn	BCR-ABL_p210	239090	5884	24
ESGDTGVDNYLQIK	GDTGVDNYLQIKSVH	P54114	ALDH3	492	2086	ABL1c	ABL1	135160	5884	24
ESGDTGVDNYLQIK	GDTGVDNYLQIKSVH	P54114	ALDH3	492	2089	ABL1c	ABL1	264460	5884	24
ESGDTGVDNYLQIK	GDTGVDNYLQIKSVH	P54114	ALDH3	492	2092	p190c	BCR-ABL_p190	34684	5884	24
ESGDTGVDNYLQIK	GDTGVDNYLQIKSVH	P54114	ALDH3	492	2095	p210c	BCR-ABL_p210	221850	5884	24
ESGDTGVDNYLQIK	GDTGVDNYLQIKSVH	P54114	ALDH3	492	2098	ABL1cn	ABL1	8037	5884	24
ESGDTGVDNYLQIK	GDTGVDNYLQIKSVH	P54114	ALDH3	492	2101	ABL1cn	ABL1	20783	5884	24
ESGDTGVDNYLQIK	GDTGVDNYLQIKSVH	P54114	ALDH3	492	2104	p190cn	BCR-ABL_p190	89369	5884	24
ESGDTGVDNYLQIK	GDTGVDNYLQIKSVH	P54114	ALDH3	492	2107	p210cn	BCR-ABL_p210	233420	5884	24
ESLGTHGYFK	ESLGTHGYFKATFDG	Q07381	TSR1	754	2081	p210cn	BCR-ABL_p210	12031	5910	2
ESLGTHGYFK	ESLGTHGYFKATFDG	Q07381	TSR1	754	2107	p210cn	BCR-ABL_p210	14425	5910	2
ESLWNYR	KRESLWNYRKNLGGQ	Q04779	RCO1	131	2078	p190cn	BCR-ABL_p190	56705	5927	4
ESLWNYR	KRESLWNYRKNLGGQ	Q04779	RCO1	131	2081	p210cn	BCR-ABL_p210	175050	5927	4
ESLWNYR	KRESLWNYRKNLGGQ	Q04779	RCO1	131	2104	p190cn	BCR-ABL_p190	52507	5927	4
ESLWNYR	KRESLWNYRKNLGGQ	Q04779	RCO1	131	2107	p210cn	BCR-ABL_p210	164840	5927	4
ESPYTKPELAPK	NHRRESPYTKPELAP	Q01389	BCK1	797	2060	ABL1c	ABL1	93260	5949	5
ESPYTKPELAPK	NHRRESPYTKPELAP	Q01389	BCK1	797	2063	ABL1c	ABL1	58225	5949	5
ESPYTKPELAPK	NHRRESPYTKPELAP	Q01389	BCK1	797	2086	ABL1c	ABL1	51295	5949	5
ESPYTKPELAPK	NHRRESPYTKPELAP	Q01389	BCK1	797	2089	ABL1c	ABL1	17972	5949	5
ESVYAQSITSK	MSVKESVYAQSITSK	P05694	METE	552	1060	p190c	BCR-ABL_p190	167650	5992	6
ESVYAQSITSK	MSVKESVYAQSITSK	P05694	METE	552	1062	p210c	BCR-ABL_p210	119800	5992	6
ESVYAQSITSK	MSVKESVYAQSITSK	P05694	METE	552	1067	p190c	BCR-ABL_p190	11981	5992	6
ESVYAQSITSK	MSVKESVYAQSITSK	P05694	METE	552	1069	p210c	BCR-ABL_p210	74297	5992	6
ESVYAQSITSK	MSVKESVYAQSITSK	P05694	METE	552	1279	ABL1c	ABL1	43424	5992	6
ESVYAQSITSK	MSVKESVYAQSITSK	P05694	METE	552	1353	ABL1c	ABL1	47725	5992	6
ETAEAYLGKPVK	MKETAEAYLGKPVKN	P0CS90	HSP77	158	2063	ABL1c	ABL1	24381	5996	29
ETAEAYLGKPVK	MKETAEAYLGKPVKN	P0CS90	HSP77	158	2069	p210c	BCR-ABL_p210	18962	5996	29
ETAEAYLGKPVK	MKETAEAYLGKPVKN	P0CS90	HSP77	158	2089	ABL1c	ABL1	21152	5996	29
ETAEAYLGKPVK	MKETAEAYLGKPVKN	P0CS90	HSP77	158	2095	p210c	BCR-ABL_p210	23040	5996	29
ETAPVIDTLAAGYGK	IDTLAAGYGKILGKG	P02406	RL28	109	2081	p210cn	BCR-ABL_p210	16165	6005	19
ETAPVIDTLAAGYGK	IDTLAAGYGKILGKG	P02406	RL28	109	2107	p210cn	BCR-ABL_p210	16176	6005	19
ETFYGFTR	DFWRETFYGFTRDSG	P40893	REE1	44	1060	p190c	BCR-ABL_p190	302670	6047	19
ETFYGFTR	DFWRETFYGFTRDSG	P40893	REE1	44	1062	p210c	BCR-ABL_p210	109820	6047	19
ETFYGFTR	DFWRETFYGFTRDSG	P40893	REE1	44	1069	p210c	BCR-ABL_p210	74333	6047	19
ETFYGFTR	DFWRETFYGFTRDSG	P40893	REE1	44	1283	p190cn	BCR-ABL_p190	4557	6047	19
ETFYGFTR	DFWRETFYGFTRDSG	P40893	REE1	44	1285	p210cn	BCR-ABL_p210	37789	6047	19
ETFYGFTR	DFWRETFYGFTRDSG	P40893	REE1	44	2060	ABL1c	ABL1	151400	6047	19
ETFYGFTR	DFWRETFYGFTRDSG	P40893	REE1	44	2063	ABL1c	ABL1	54777	6047	19
ETFYGFTR	DFWRETFYGFTRDSG	P40893	REE1	44	2066	p190c	BCR-ABL_p190	59140	6047	19
ETFYGFTR	DFWRETFYGFTRDSG	P40893	REE1	44	2069	p210c	BCR-ABL_p210	87791	6047	19
ETFYGFTR	DFWRETFYGFTRDSG	P40893	REE1	44	2072	ABL1cn	ABL1	9092	6047	19
ETFYGFTR	DFWRETFYGFTRDSG	P40893	REE1	44	2078	p190cn	BCR-ABL_p190	135850	6047	19
ETFYGFTR	DFWRETFYGFTRDSG	P40893	REE1	44	2081	p210cn	BCR-ABL_p210	554400	6047	19
ETFYGFTR	DFWRETFYGFTRDSG	P40893	REE1	44	2086	ABL1c	ABL1	148880	6047	19
ETFYGFTR	DFWRETFYGFTRDSG	P40893	REE1	44	2089	ABL1c	ABL1	57649	6047	19
ETFYGFTR	DFWRETFYGFTRDSG	P40893	REE1	44	2092	p190c	BCR-ABL_p190	57278	6047	19
ETFYGFTR	DFWRETFYGFTRDSG	P40893	REE1	44	2095	p210c	BCR-ABL_p210	76697	6047	19
ETFYGFTR	DFWRETFYGFTRDSG	P40893	REE1	44	2104	p190cn	BCR-ABL_p190	139800	6047	19
ETFYGFTR	DFWRETFYGFTRDSG	P40893	REE1	44	2107	p210cn	BCR-ABL_p210	597880	6047	19
ETGIGGMPADSYVYK	MPADSYVYKDAAISR	P40210	SIP5	368	2063	ABL1c	ABL1	12307	6051	16
ETGIGGMPADSYVYK	MPADSYVYKDAAISR	P40210	SIP5	368	2089	ABL1c	ABL1	12518	6051	16
ETLPLYGVPIAVK	NKETLPLYGVPIAVK	P32528	DUR1	80	2066	p190c	BCR-ABL_p190	11878	6078	13
ETMYSVVQK	PRGRETMYSVVQKSQ	P17255	VATA	331	2089	ABL1c	ABL1	10747	6086	3
ETMYSVVQK	PRGRETMYSVVQKSQ	P17255	VATA	331	2095	p210c	BCR-ABL_p210	22674	6086	3
ETNNEKDIAKYSAQLR	NEKDIAKYSAQLRNF	P53064	RTF1	423	2078	p190cn	BCR-ABL_p190	163210	6088	2
ETNNEKDIAKYSAQLR	NEKDIAKYSAQLRNF	P53064	RTF1	423	2104	p190cn	BCR-ABL_p190	156480	6088	2
ETTDELYNIIVK	KETTDELYNIIVKSV	P40517	YRB2	318	2060	ABL1c	ABL1	6657	6120	5
ETTDELYNIIVK	KETTDELYNIIVKSV	P40517	YRB2	318	2081	p210cn	BCR-ABL_p210	24497	6120	5
ETTDELYNIIVK	KETTDELYNIIVKSV	P40517	YRB2	318	2086	ABL1c	ABL1	13401	6120	5
ETTDELYNIIVK	KETTDELYNIIVKSV	P40517	YRB2	318	2089	ABL1c	ABL1	3707	6120	5
ETTDELYNIIVK	KETTDELYNIIVKSV	P40517	YRB2	318	2107	p210cn	BCR-ABL_p210	21019	6120	5
ETTYDEIKK	KLNKETTYDEIKKVV	P00359	G3P3	253	1062	p210c	BCR-ABL_p210	114730	6127	43
ETTYDEIKK	KLNKETTYDEIKKVV	P00359	G3P3	253	1069	p210c	BCR-ABL_p210	181760	6127	43
ETTYDEIKK	KLNKETTYDEIKKVV	P00359	G3P3	253	2060	ABL1c	ABL1	20663	6127	43
ETTYDEIKK	KLNKETTYDEIKKVV	P00359	G3P3	253	2072	ABL1cn	ABL1	17651	6127	43
ETTYDEIKK	KLNKETTYDEIKKVV	P00359	G3P3	253	2086	ABL1c	ABL1	11001	6127	43
ETYSSYIYK	ETYSSYIYKVLKQTH	P02294	H2B2	46	2060	ABL1c	ABL1	23348	6142	4
ETYSSYIYK	ETYSSYIYKVLKQTH	P02294	H2B2	46	2063	ABL1c	ABL1	8971	6142	4
ETYSSYIYK	ETYSSYIYKVLKQTH	P02294	H2B2	46	2078	p190cn	BCR-ABL_p190	178600	6142	4
ETYSSYIYK	ETYSSYIYKVLKQTH	P02294	H2B2	46	2081	p210cn	BCR-ABL_p210	270910	6142	4
ETYSSYIYK	ETYSSYIYKVLKQTH	P02294	H2B2	46	2086	ABL1c	ABL1	17542	6142	4
ETYSSYIYK	ETYSSYIYKVLKQTH	P02294	H2B2	46	2089	ABL1c	ABL1	5334	6142	4
ETYSSYIYK	ETYSSYIYKVLKQTH	P02294	H2B2	46	2104	p190cn	BCR-ABL_p190	147750	6142	4
ETYSSYIYK	ETYSSYIYKVLKQTH	P02294	H2B2	46	2107	p210cn	BCR-ABL_p210	220010	6142	4
EVARPNNYAGALYDPR	EVARPNNYAGALYDP	P15992	HSP26	58	1285	p210cn	BCR-ABL_p210	16359	6153	25
EVARPNNYAGALYDPR	EVARPNNYAGALYDP	P15992	HSP26	58	1359	p210cn	BCR-ABL_p210	22277	6153	25
EVARPNNYAGALYDPR	EVARPNNYAGALYDP	P15992	HSP26	58	2060	ABL1c	ABL1	50385	6153	25
EVARPNNYAGALYDPR	EVARPNNYAGALYDP	P15992	HSP26	58	2072	ABL1cn	ABL1	3312	6153	25
EVARPNNYAGALYDPR	EVARPNNYAGALYDP	P15992	HSP26	58	2078	p190cn	BCR-ABL_p190	19511	6153	25
EVARPNNYAGALYDPR	EVARPNNYAGALYDP	P15992	HSP26	58	2081	p210cn	BCR-ABL_p210	257250	6153	25
EVARPNNYAGALYDPR	EVARPNNYAGALYDP	P15992	HSP26	58	2086	ABL1c	ABL1	50074	6153	25
EVARPNNYAGALYDPR	EVARPNNYAGALYDP	P15992	HSP26	58	2104	p190cn	BCR-ABL_p190	20660	6153	25
EVARPNNYAGALYDPR	EVARPNNYAGALYDP	P15992	HSP26	58	2107	p210cn	BCR-ABL_p210	347470	6153	25
EVIQPSSVSLYR	QPSSVSLYRRPSNNL	Q12451	OSH2	447	1279	ABL1c	ABL1	18815	6235	4
EVIQPSSVSLYR	QPSSVSLYRRPSNNL	Q12451	OSH2	447	1353	ABL1c	ABL1	12285	6235	4
EVIQPSSVSLYR	QPSSVSLYRRPSNNL	Q12451	OSH2	447	2060	ABL1c	ABL1	134730	6235	4
EVIQPSSVSLYR	QPSSVSLYRRPSNNL	Q12451	OSH2	447	2063	ABL1c	ABL1	18831	6235	4
EVIQPSSVSLYR	QPSSVSLYRRPSNNL	Q12451	OSH2	447	2086	ABL1c	ABL1	176780	6235	4
EVIQPSSVSLYR	QPSSVSLYRRPSNNL	Q12451	OSH2	447	2089	ABL1c	ABL1	14153	6235	4
EVPYYCDNDDNNIIR	%MTKEVPYYCDNDDN	Q12040	YO283	7	2069	p210c	BCR-ABL_p210	18330	6286	11
EVYDFLASATAK	IDLNKEVYDFLASAT	P19414	ACON	147	1279	ABL1c	ABL1	7642.7	44860000	4
EVYFDLNGEMR	KTGEREVYFDLNGEM	P11154	PYC1	1068	2069	p210c	BCR-ABL_p210	50907	6334	12
EVYFDLNGEMR	KTGEREVYFDLNGEM	P11154	PYC1	1068	2081	p210cn	BCR-ABL_p210	13800	6334	12
EVYFDLNGEMR	KTGEREVYFDLNGEM	P11154	PYC1	1068	2095	p210c	BCR-ABL_p210	36050	6334	12
EVYFDLNGEMR	KTGEREVYFDLNGEM	P11154	PYC1	1068	2107	p210cn	BCR-ABL_p210	7103	6334	12
EYELFATYR	EYELFATYRVPACSR	P33324	YKJ1	159	2063	ABL1c	ABL1	9084	6365	4
EYELFATYR	EYELFATYRVPACSR	P33324	YKJ1	159	2069	p210c	BCR-ABL_p210	13904	6365	4
EYELFATYR	EYELFATYRVPACSR	P33324	YKJ1	159	2089	ABL1c	ABL1	6851	6365	4
EYELFATYR	EYELFATYRVPACSR	P33324	YKJ1	159	2095	p210c	BCR-ABL_p210	12384	6365	4
EYPYAYMEETPGSK	KWKKEYPYAYMEETP	P07342	ILVB	460	1279	ABL1c	ABL1	9723.2	6424	43
EYPYAYMEETPGSK	KWKKEYPYAYMEETP	P07342	ILVB	460	1353	ABL1c	ABL1	2917.4	6424	43
EYPYAYMEETPGSK	KWKKEYPYAYMEETP	P07342	ILVB	460	2060	ABL1c	ABL1	27587	6424	43
EYPYAYMEETPGSK	KWKKEYPYAYMEETP	P07342	ILVB	460	2063	ABL1c	ABL1	19871	6424	43
EYPYAYMEETPGSK	KWKKEYPYAYMEETP	P07342	ILVB	460	2069	p210c	BCR-ABL_p210	33080	6424	43
EYPYAYMEETPGSK	KWKKEYPYAYMEETP	P07342	ILVB	460	2078	p190cn	BCR-ABL_p190	35677	6424	43
EYPYAYMEETPGSK	KWKKEYPYAYMEETP	P07342	ILVB	460	2081	p210cn	BCR-ABL_p210	210830	6424	43
EYPYAYMEETPGSK	KWKKEYPYAYMEETP	P07342	ILVB	460	2086	ABL1c	ABL1	13970	6424	43
EYPYAYMEETPGSK	KWKKEYPYAYMEETP	P07342	ILVB	460	2095	p210c	BCR-ABL_p210	19161	6424	43
EYPYAYMEETPGSK	KWKKEYPYAYMEETP	P07342	ILVB	460	2104	p190cn	BCR-ABL_p190	29337	6424	43
EYPYAYMEETPGSK	KWKKEYPYAYMEETP	P07342	ILVB	460	2107	p210cn	BCR-ABL_p210	181390	6424	43
EYVELYTQWR	KKEYVELYTQWRIVD	P39940	RSP5	647	2069	p210c	BCR-ABL_p210	16668	6438	2
EYVELYTQWR	KKEYVELYTQWRIVD	P39940	RSP5	647	2095	p210c	BCR-ABL_p210	5187	6438	2
FAEQYSDAAFYK	IEKFAEQYSDAAFYK	P22803	TRX2	48	1277	ABL1c	ABL1	8995	6479	17
FAEQYSDAAFYK	QYSDAAFYKLDVDEV	P22803	TRX2	54	1277	ABL1c	ABL1	15626	6479	17
FAEYIYQFK	QKFAEYIYQFKNEIT	Q07938	MTAP	178	2069	p210c	BCR-ABL_p210	78951	6481	5
FAEYIYQFK	QKFAEYIYQFKNEIT	Q07938	MTAP	178	2081	p210cn	BCR-ABL_p210	17659	6481	5
FAEYIYQFK	QKFAEYIYQFKNEIT	Q07938	MTAP	178	2092	p190c	BCR-ABL_p190	11736	6481	5
FAEYIYQFK	QKFAEYIYQFKNEIT	Q07938	MTAP	178	2095	p210c	BCR-ABL_p210	71246	6481	5
FAEYIYQFK	QKFAEYIYQFKNEIT	Q07938	MTAP	178	2107	p210cn	BCR-ABL_p210	13431	6481	5
FAGIYSDPK	DARFAGIYSDPKFKN	Q06344	ESF1	19	1283	p190cn	BCR-ABL_p190	19153	6490	9
FAGIYSDPK	DARFAGIYSDPKFKN	Q06344	ESF1	19	2060	ABL1c	ABL1	13885	6490	9
FAGIYSDPK	DARFAGIYSDPKFKN	Q06344	ESF1	19	2072	ABL1cn	ABL1	37561	6490	9
FAGIYSDPK	DARFAGIYSDPKFKN	Q06344	ESF1	19	2081	p210cn	BCR-ABL_p210	58840	6490	9
FAGIYSDPK	DARFAGIYSDPKFKN	Q06344	ESF1	19	2086	ABL1c	ABL1	9423	6490	9
FAGIYSDPK	DARFAGIYSDPKFKN	Q06344	ESF1	19	2098	ABL1cn	ABL1	31368	6490	9
FAGIYSDPK	DARFAGIYSDPKFKN	Q06344	ESF1	19	2107	p210cn	BCR-ABL_p210	64655	6490	9
FATLRPQIYSEPTR	ATLRPQIYSEPTRTK	P40851	AXL1	612	1279	ABL1c	ABL1	23198	6534	4
FATLRPQIYSEPTR	ATLRPQIYSEPTRTK	P40851	AXL1	612	1353	ABL1c	ABL1	18977	6534	4
FATLRPQIYSEPTR	ATLRPQIYSEPTRTK	P40851	AXL1	612	2060	ABL1c	ABL1	41416	6534	4
FATLRPQIYSEPTR	ATLRPQIYSEPTRTK	P40851	AXL1	612	2063	ABL1c	ABL1	31775	6534	4
FATLRPQIYSEPTR	ATLRPQIYSEPTRTK	P40851	AXL1	612	2086	ABL1c	ABL1	62582	6534	4
FATLRPQIYSEPTR	ATLRPQIYSEPTRTK	P40851	AXL1	612	2089	ABL1c	ABL1	49202	6534	4
FCNGVPDIYISQK	CNGVPDIYISQKLLI	P27692	SPT5	356	2107	p210cn	BCR-ABL_p210	1558	6553	1
FDDEIYENFMER	TKFDDEIYENFMERF	Q08971	YP225	52	1279	ABL1c	ABL1	1923.9	6571	17
FDDEIYENFMER	TKFDDEIYENFMERF	Q08971	YP225	52	2063	ABL1c	ABL1	36865	6571	17
FDDEIYENFMER	TKFDDEIYENFMERF	Q08971	YP225	52	2066	p190c	BCR-ABL_p190	3324	6571	17
FDDEIYENFMER	TKFDDEIYENFMERF	Q08971	YP225	52	2069	p210c	BCR-ABL_p210	129140	6571	17
FDDEIYENFMER	TKFDDEIYENFMERF	Q08971	YP225	52	2089	ABL1c	ABL1	11797	6571	17
FDDEIYENFMER	TKFDDEIYENFMERF	Q08971	YP225	52	2095	p210c	BCR-ABL_p210	88725	6571	17
FDGEEGLDYGGVSR	DGEEGLDYGGVSREF	P39940	RSP5	496	2063	ABL1c	ABL1	7355	6601	16
FDGEEGLDYGGVSR	DGEEGLDYGGVSREF	P39940	RSP5	496	2089	ABL1c	ABL1	5712	6601	16
FDYLQNTILK	QLRKRFDYLQNTILK	Q02455	MLP1	716	2081	p210cn	BCR-ABL_p210	8566	6665	4
FDYLQNTILK	QLRKRFDYLQNTILK	Q02455	MLP1	716	2107	p210cn	BCR-ABL_p210	9567	6665	4
FEAAASYLANATK	KFEAAASYLANATKL	P53165	SGF73	562	2078	p190cn	BCR-ABL_p190	7294	6667	2
FEAAASYLANATK	KFEAAASYLANATKL	P53165	SGF73	562	2104	p190cn	BCR-ABL_p190	8200	6667	2
FEAAYDFPGSGSSSELPLK	DPKFEAAYDFPGSGS	P36006	MYO3	1129	2063	ABL1c	ABL1	9572	6668	21
FEAAYDFPGSGSSSELPLK	DPKFEAAYDFPGSGS	P36006	MYO3	1129	2066	p190c	BCR-ABL_p190	54857	6668	21
FEAAYDFPGSGSSSELPLK	DPKFEAAYDFPGSGS	P36006	MYO3	1129	2069	p210c	BCR-ABL_p210	24476	6668	21
FEAAYDFPGSGSSSELPLK	DPKFEAAYDFPGSGS	P36006	MYO3	1129	2092	p190c	BCR-ABL_p190	70567	6668	21
FEAAYDFPGSGSSSELPLK	DPKFEAAYDFPGSGS	P36006	MYO3	1129	2095	p210c	BCR-ABL_p210	30537	6668	21
FETVYEPAMTK	YGRFETVYEPAMTKA	P80235	CACM	481	2069	p210c	BCR-ABL_p210	11894	6748	6
FETVYEPAMTK	YGRFETVYEPAMTKA	P80235	CACM	481	2095	p210c	BCR-ABL_p210	8474	6748	6
FFGNGGNYYQYR	FFGNGGNYYQYRSTD	Q07807	PUF3	107	1060	p190c	BCR-ABL_p190	10939	6770	5
FFGNGGNYYQYR	FFGNGGNYYQYRSTD	Q07807	PUF3	107	2063	ABL1c	ABL1	5339	6770	5
FFGNGGNYYQYR	FFGNGGNYYQYRSTD	Q07807	PUF3	107	2066	p190c	BCR-ABL_p190	36141	6770	5
FFGNGGNYYQYR	FFGNGGNYYQYRSTD	Q07807	PUF3	107	2069	p210c	BCR-ABL_p210	71601	6770	5
FFGNGGNYYQYR	FFGNGGNYYQYRSTD	Q07807	PUF3	107	2092	p190c	BCR-ABL_p190	16004	6770	5
FFGNGGNYYQYR	FFGNGGNYYQYRSTD	Q07807	PUF3	107	2095	p210c	BCR-ABL_p210	58083	6770	5
FGEEKFNTYR	GEEKFNTYRRSFDVP	P00950	PMG1	113	2060	ABL1c	ABL1	12945	6829	14
FGNLNNVYSLEKR	FGNLNNVYSLEKRFF	P25298	RNA14	540	2078	p190cn	BCR-ABL_p190	8876	6884	2
FGQFNEIKPYLR	QFNEIKPYLRFTKSK	P34227	PRX1	254	2060	ABL1c	ABL1	36681	6898	19
FGQFNEIKPYLR	QFNEIKPYLRFTKSK	P34227	PRX1	254	2063	ABL1c	ABL1	27390	6898	19
FGQFNEIKPYLR	QFNEIKPYLRFTKSK	P34227	PRX1	254	2069	p210c	BCR-ABL_p210	12610	6898	19
FGQFNEIKPYLR	QFNEIKPYLRFTKSK	P34227	PRX1	254	2078	p190cn	BCR-ABL_p190	5682	6898	19
FGQFNEIKPYLR	QFNEIKPYLRFTKSK	P34227	PRX1	254	2081	p210cn	BCR-ABL_p210	12064	6898	19
FGQFNEIKPYLR	QFNEIKPYLRFTKSK	P34227	PRX1	254	2086	ABL1c	ABL1	5116	6898	19
FGTIDPYCK	KFGTIDPYCKVLVNG	Q12466	TCB1	682	1279	ABL1c	ABL1	28682	6915	1
FGTIDPYCK	KFGTIDPYCKVLVNG	Q12466	TCB1	682	2063	ABL1c	ABL1	14581	6915	1
FINEYEAIER	LERFINEYEAIERLT	P21538	REB1	420	2081	p210cn	BCR-ABL_p210	18791	7031	2
FIYETQQK	QAKTKFIYETQQKGF	P10662	RT01	253	2060	ABL1c	ABL1	14080	7086	2
FIYETQQK	QAKTKFIYETQQKGF	P10662	RT01	253	2086	ABL1c	ABL1	12534	7086	2
FKDAEDIPCPDYWGGLR	EDIPCPDYWGGLRIV	P38075	PDX3	185	2066	p190c	BCR-ABL_p190	46332	7091	10
FKDAEDIPCPDYWGGLR	EDIPCPDYWGGLRIV	P38075	PDX3	185	2069	p210c	BCR-ABL_p210	170870	7091	10
FKDAEDIPCPDYWGGLR	EDIPCPDYWGGLRIV	P38075	PDX3	185	2092	p190c	BCR-ABL_p190	37950	7091	10
FKDAEDIPCPDYWGGLR	EDIPCPDYWGGLRIV	P38075	PDX3	185	2095	p210c	BCR-ABL_p210	178360	7091	10
FKSPLSPANTTTVSSYFSR	NTTTVSSYFSRQRVL	P43565	RIM15	1578	2078	p190cn	BCR-ABL_p190	13385	7128	2
FKSPLSPANTTTVSSYFSR	NTTTVSSYFSRQRVL	P43565	RIM15	1578	2104	p190cn	BCR-ABL_p190	16217	7128	2
FLDGIYVSHK	RKFLDGIYVSHKGFI	P51401	RL9B	180	2078	p190cn	BCR-ABL_p190	160220	7146	26
FLDGIYVSHK	RKFLDGIYVSHKGFI	P51401	RL9B	180	2081	p210cn	BCR-ABL_p210	142860	7146	26
FLDGIYVSHK	RKFLDGIYVSHKGFI	P51401	RL9B	180	2104	p190cn	BCR-ABL_p190	133300	7146	26
FLDGIYVSHK	RKFLDGIYVSHKGFI	P51401	RL9B	180	2107	p210cn	BCR-ABL_p210	121500	7146	26
FLNMYTSGK	RVKFLNMYTSGKEIR	P53742	NOG2	42	2078	p190cn	BCR-ABL_p190	32577	7224	4
FLNMYTSGK	RVKFLNMYTSGKEIR	P53742	NOG2	42	2081	p210cn	BCR-ABL_p210	10889	7224	4
FLNMYTSGK	RVKFLNMYTSGKEIR	P53742	NOG2	42	2104	p190cn	BCR-ABL_p190	33899	7224	4
FLNMYTSGK	RVKFLNMYTSGKEIR	P53742	NOG2	42	2107	p210cn	BCR-ABL_p210	16491	7224	4
FLSSTYR	AKFLSSTYRKNKLIA	Q06409	DCK1	246	2060	ABL1c	ABL1	15411	7273	2
FLSSTYR	AKFLSSTYRKNKLIA	Q06409	DCK1	246	2086	ABL1c	ABL1	9971	7273	2
FLVYREYNR	ISGKFLVYREYNRLG	P38867	YHX7	82	2078	p190cn	BCR-ABL_p190	15571	7293	1
FMENYKPFR	VSKFMENYKPFRVVP	P19955	RT31	60	2063	ABL1c	ABL1	13224	7302	18
FMENYKPFR	VSKFMENYKPFRVVP	P19955	RT31	60	2089	ABL1c	ABL1	5467	7302	18
FMNSLILDYK	MNSLILDYKSSNEIL	P07269	PHO2	409	2078	p190cn	BCR-ABL_p190	4827	7313	3
FMNSLILDYK	MNSLILDYKSSNEIL	P07269	PHO2	409	2081	p210cn	BCR-ABL_p210	35090	7313	3
FMNSLILDYK	MNSLILDYKSSNEIL	P07269	PHO2	409	2107	p210cn	BCR-ABL_p210	21002	7313	3
FMVDIGTGYYVEK	MVDIGTGYYVEKSAE	Q04493	PFD5	92	2063	ABL1c	ABL1	5723	7324	5
FMVDIGTGYYVEK	MVDIGTGYYVEKSAE	Q04493	PFD5	92	2069	p210c	BCR-ABL_p210	25531	7324	5
FMVDIGTGYYVEK	MVDIGTGYYVEKSAE	Q04493	PFD5	92	2081	p210cn	BCR-ABL_p210	2815	7324	5
FMVDIGTGYYVEK	MVDIGTGYYVEKSAE	Q04493	PFD5	92	2089	ABL1c	ABL1	7620	7324	5
FMVDIGTGYYVEK	MVDIGTGYYVEKSAE	Q04493	PFD5	92	2095	p210c	BCR-ABL_p210	12334	7324	5
FMVDIGTGYYVEK	VDIGTGYYVEKSAEA	Q04493	PFD5	93	2095	p210c	BCR-ABL_p210	12334	7324	5
FNENGAVPSPYQLR	NGAVPSPYQLRQSVV	P32900	SKG6	634	2060	ABL1c	ABL1	18041	7350	4
FNENGAVPSPYQLR	NGAVPSPYQLRQSVV	P32900	SKG6	634	2063	ABL1c	ABL1	35189	7350	4
FNENGAVPSPYQLR	NGAVPSPYQLRQSVV	P32900	SKG6	634	2086	ABL1c	ABL1	12911	7350	4
FNENGAVPSPYQLR	NGAVPSPYQLRQSVV	P32900	SKG6	634	2089	ABL1c	ABL1	33271	7350	4
FNEYQIEGIISK	VSLKFNEYQIEGIIS	Q12083	MLH3	261	2107	p210cn	BCR-ABL_p210	2251	7354	1
FNSDLFYDR	RFNSDLFYDRVKVLL	P32832	RSC7	336	2066	p190c	BCR-ABL_p190	11206	7396	9
FNSDLFYDR	RFNSDLFYDRVKVLL	P32832	RSC7	336	2078	p190cn	BCR-ABL_p190	182180	7396	9
FNSDLFYDR	RFNSDLFYDRVKVLL	P32832	RSC7	336	2081	p210cn	BCR-ABL_p210	248850	7396	9
FNSDLFYDR	RFNSDLFYDRVKVLL	P32832	RSC7	336	2092	p190c	BCR-ABL_p190	13211	7396	9
FNSDLFYDR	RFNSDLFYDRVKVLL	P32832	RSC7	336	2095	p210c	BCR-ABL_p210	5491	7396	9
FNSDLFYDR	RFNSDLFYDRVKVLL	P32832	RSC7	336	2104	p190cn	BCR-ABL_p190	189100	7396	9
FNSDLFYDR	RFNSDLFYDRVKVLL	P32832	RSC7	336	2107	p210cn	BCR-ABL_p210	224870	7396	9
FNSDLFYDRVK	RFNSDLFYDRVKVLL	P32832	RSC7	336	2066	p190c	BCR-ABL_p190	11206	7397	5
FNSDLFYDRVK	RFNSDLFYDRVKVLL	P32832	RSC7	336	2078	p190cn	BCR-ABL_p190	182180	7397	5
FNSDLFYDRVK	RFNSDLFYDRVKVLL	P32832	RSC7	336	2081	p210cn	BCR-ABL_p210	248850	7397	5
FNSDLFYDRVK	RFNSDLFYDRVKVLL	P32832	RSC7	336	2092	p190c	BCR-ABL_p190	13211	7397	5
FNSDLFYDRVK	RFNSDLFYDRVKVLL	P32832	RSC7	336	2095	p210c	BCR-ABL_p210	5491	7397	5
FNSDLFYDRVK	RFNSDLFYDRVKVLL	P32832	RSC7	336	2104	p190cn	BCR-ABL_p190	189100	7397	5
FNSDLFYDRVK	RFNSDLFYDRVKVLL	P32832	RSC7	336	2107	p210cn	BCR-ABL_p210	224870	7397	5
FNVEYFAK	VEKFNVEYFAKEKLT	P05739	RL6B	105	2060	ABL1c	ABL1	7781	7407	19
FNVEYFAK	VEKFNVEYFAKEKLT	P05739	RL6B	105	2078	p190cn	BCR-ABL_p190	42117	7407	19
FNVEYFAK	VEKFNVEYFAKEKLT	P05739	RL6B	105	2081	p210cn	BCR-ABL_p210	358010	7407	19
FNVEYFAK	VEKFNVEYFAKEKLT	P05739	RL6B	105	2086	ABL1c	ABL1	5721	7407	19
FNVEYFAK	VEKFNVEYFAKEKLT	P05739	RL6B	105	2101	ABL1cn	ABL1	10027	7407	19
FNVEYFAK	VEKFNVEYFAKEKLT	P05739	RL6B	105	2104	p190cn	BCR-ABL_p190	59506	7407	19
FNVEYFAK	VEKFNVEYFAKEKLT	P05739	RL6B	105	2107	p210cn	BCR-ABL_p210	367390	7407	19
FNVEYFAKEK	VEKFNVEYFAKEKLT	P05739	RL6B	105	2060	ABL1c	ABL1	7781	7408	2
FNVEYFAKEK	VEKFNVEYFAKEKLT	P05739	RL6B	105	2078	p190cn	BCR-ABL_p190	42117	7408	2
FNVEYFAKEK	VEKFNVEYFAKEKLT	P05739	RL6B	105	2081	p210cn	BCR-ABL_p210	358010	7408	2
FNVEYFAKEK	VEKFNVEYFAKEKLT	P05739	RL6B	105	2086	ABL1c	ABL1	5721	7408	2
FNVEYFAKEK	VEKFNVEYFAKEKLT	P05739	RL6B	105	2101	ABL1cn	ABL1	10027	7408	2
FNVEYFAKEK	VEKFNVEYFAKEKLT	P05739	RL6B	105	2104	p190cn	BCR-ABL_p190	59506	7408	2
FNVEYFAKEK	VEKFNVEYFAKEKLT	P05739	RL6B	105	2107	p210cn	BCR-ABL_p210	367390	7408	2
FPEPGYLEGVK	FKFPEPGYLEGVKTK	P16521	EF3A	655	1279	ABL1c	ABL1	13501	7435	37
FPEPGYLEGVK	FKFPEPGYLEGVKTK	P16521	EF3A	655	2063	ABL1c	ABL1	150920	7435	37
FPEPGYLEGVK	FKFPEPGYLEGVKTK	P16521	EF3A	655	2066	p190c	BCR-ABL_p190	540850	7435	37
FPEPGYLEGVK	FKFPEPGYLEGVKTK	P16521	EF3A	655	2069	p210c	BCR-ABL_p210	665850	7435	37
FPEPGYLEGVK	FKFPEPGYLEGVKTK	P16521	EF3A	655	2075	ABL1cn	ABL1	8963	7435	37
FPEPGYLEGVK	FKFPEPGYLEGVKTK	P16521	EF3A	655	2081	p210cn	BCR-ABL_p210	5945	7435	37
FPEPGYLEGVK	FKFPEPGYLEGVKTK	P16521	EF3A	655	2089	ABL1c	ABL1	141620	7435	37
FPEPGYLEGVK	FKFPEPGYLEGVKTK	P16521	EF3A	655	2092	p190c	BCR-ABL_p190	541260	7435	37
FPEPGYLEGVK	FKFPEPGYLEGVKTK	P16521	EF3A	655	2095	p210c	BCR-ABL_p210	682780	7435	37
FPEPGYLEGVK	FKFPEPGYLEGVKTK	P16521	EF3A	655	2101	ABL1cn	ABL1	9336	7435	37
FPEYITPIPR	TPLKFPEYITPIPRD	Q01919	KIN4	281	2063	ABL1c	ABL1	37617	7437	2
FPEYITPIPR	TPLKFPEYITPIPRD	Q01919	KIN4	281	2089	ABL1c	ABL1	38322	7437	2
FPFGGIVSSNYYR	GGIVSSNYYRVSYNG	P13382	DPOA	1304	2078	p190cn	BCR-ABL_p190	23337	7440	4
FPFGGIVSSNYYR	GGIVSSNYYRVSYNG	P13382	DPOA	1304	2104	p190cn	BCR-ABL_p190	19204	7440	4
FPFGGIVSSNYYR	GGIVSSNYYRVSYNG	P13382	DPOA	1304	2107	p210cn	BCR-ABL_p210	6657	7440	4
FPFGGIVSSNYYR	GIVSSNYYRVSYNGL	P13382	DPOA	1305	2081	p210cn	BCR-ABL_p210	18866	7440	4
FPFGGIVSSNYYR	GIVSSNYYRVSYNGL	P13382	DPOA	1305	2107	p210cn	BCR-ABL_p210	6657	7440	4
FPTYLTQNEER	KDIRFPTYLTQNEER	P53278	YG3A	117	2063	ABL1c	ABL1	7354	7484	9
FPTYLTQNEER	KDIRFPTYLTQNEER	P53278	YG3A	117	2089	ABL1c	ABL1	7153	7484	9
FQAISEAYQVLGDDDLR	FQAISEAYQVLGDDD	P40564	DJP1	55	2063	ABL1c	ABL1	12499	7493	10
FQAVGEAYQVLSDPGLR	FQAVGEAYQVLSDPG	P39101	CAJ1	55	1279	ABL1c	ABL1	22027	7495	11
FQAVGEAYQVLSDPGLR	FQAVGEAYQVLSDPG	P39101	CAJ1	55	2060	ABL1c	ABL1	77496	7495	11
FQAVGEAYQVLSDPGLR	FQAVGEAYQVLSDPG	P39101	CAJ1	55	2063	ABL1c	ABL1	34484	7495	11
FQAVGEAYQVLSDPGLR	FQAVGEAYQVLSDPG	P39101	CAJ1	55	2086	ABL1c	ABL1	57838	7495	11
FQAVGEAYQVLSDPGLR	FQAVGEAYQVLSDPG	P39101	CAJ1	55	2089	ABL1c	ABL1	24709	7495	11
FQETNEKYNKGELGK	FQETNEKYNKGELGK	P53139	YGK8	100	2060	ABL1c	ABL1	4538	7513	1
FQEYYKPIYK	NFERFQEYYKPIYKE	P53230	TAM41	317	2060	ABL1c	ABL1	7359	7515	2
FQEYYKPIYK	NFERFQEYYKPIYKE	P53230	TAM41	317	2063	ABL1c	ABL1	2477	7515	2
FQGIQYAFNR	TKFQGIQYAFNRKKV	P30402	PYRX	105	2069	p210c	BCR-ABL_p210	8693	7519	4
FQNIQYAFNR	SKFQNIQYAFNRKEA	P13298	PYRE	102	2069	p210c	BCR-ABL_p210	24545	7535	8
FQNIQYAFNR	SKFQNIQYAFNRKEA	P13298	PYRE	102	2095	p210c	BCR-ABL_p210	14888	7535	8
FQPGTSNETPEETYQR	NETPEETYQRAMKDP	P15705	STI1	531	1279	ABL1c	ABL1	13420	7541	25
FQPGTSNETPEETYQR	NETPEETYQRAMKDP	P15705	STI1	531	1353	ABL1c	ABL1	23088	7541	25
FQPGTSNETPEETYQR	NETPEETYQRAMKDP	P15705	STI1	531	2060	ABL1c	ABL1	76767	7541	25
FQPGTSNETPEETYQR	NETPEETYQRAMKDP	P15705	STI1	531	2063	ABL1c	ABL1	38680	7541	25
FQPGTSNETPEETYQR	NETPEETYQRAMKDP	P15705	STI1	531	2069	p210c	BCR-ABL_p210	33151	7541	25
FQPGTSNETPEETYQR	NETPEETYQRAMKDP	P15705	STI1	531	2072	ABL1cn	ABL1	5820	7541	25
FQPGTSNETPEETYQR	NETPEETYQRAMKDP	P15705	STI1	531	2081	p210cn	BCR-ABL_p210	30100	7541	25
FQPGTSNETPEETYQR	NETPEETYQRAMKDP	P15705	STI1	531	2086	ABL1c	ABL1	68323	7541	25
FQPGTSNETPEETYQR	NETPEETYQRAMKDP	P15705	STI1	531	2089	ABL1c	ABL1	30538	7541	25
FQPGTSNETPEETYQR	NETPEETYQRAMKDP	P15705	STI1	531	2095	p210c	BCR-ABL_p210	17667	7541	25
FSAQLENIEQYSSNGK	QLENIEQYSSNGKLL	Q04002	SCC2	1476	2078	p190cn	BCR-ABL_p190	8424	7593	4
FSAQLENIEQYSSNGK	QLENIEQYSSNGKLL	Q04002	SCC2	1476	2081	p210cn	BCR-ABL_p210	6379	7593	4
FSAQLENIEQYSSNGK	QLENIEQYSSNGKLL	Q04002	SCC2	1476	2104	p190cn	BCR-ABL_p190	9031	7593	4
FSAQLENIEQYSSNGK	QLENIEQYSSNGKLL	Q04002	SCC2	1476	2107	p210cn	BCR-ABL_p210	4818	7593	4
FSIPAYK	EKFSIPAYKKHGIQK	P38755	OSH7	429	2060	ABL1c	ABL1	26584	7638	4
FSIPAYK	EKFSIPAYKKHGIQK	P38755	OSH7	429	2063	ABL1c	ABL1	52764	7638	4
FSPDDKYSR	RFSPDDKYSRQRVTL	Q6Q547	NOP10	41	2060	ABL1c	ABL1	46139	7668	6
FSPDDKYSR	RFSPDDKYSRQRVTL	Q6Q547	NOP10	41	2086	ABL1c	ABL1	22127	7668	6
FSQQIPSQQYMHTVKPTSR	QQIPSQQYMHTVKPT	P37304	PAM1	611	2060	ABL1c	ABL1	78382	7682	12
FSQQIPSQQYMHTVKPTSR	QQIPSQQYMHTVKPT	P37304	PAM1	611	2063	ABL1c	ABL1	67980	7682	12
FSQQIPSQQYMHTVKPTSR	QQIPSQQYMHTVKPT	P37304	PAM1	611	2086	ABL1c	ABL1	40005	7682	12
FSQQIPSQQYMHTVKPTSR	QQIPSQQYMHTVKPT	P37304	PAM1	611	2089	ABL1c	ABL1	16853	7682	12
FSTEEDYFGDNSK	KFSTEEDYFGDNSKH	P39969	BOI2	1028	1279	ABL1c	ABL1	11142	7699	22
FSTEEDYFGDNSK	KFSTEEDYFGDNSKH	P39969	BOI2	1028	2060	ABL1c	ABL1	3510	7699	22
FSTEEDYFGDNSK	KFSTEEDYFGDNSKH	P39969	BOI2	1028	2063	ABL1c	ABL1	66675	7699	22
FSTEEDYFGDNSK	KFSTEEDYFGDNSKH	P39969	BOI2	1028	2066	p190c	BCR-ABL_p190	136290	7699	22
FSTEEDYFGDNSK	KFSTEEDYFGDNSKH	P39969	BOI2	1028	2069	p210c	BCR-ABL_p210	115910	7699	22
FSTEEDYFGDNSK	KFSTEEDYFGDNSKH	P39969	BOI2	1028	2081	p210cn	BCR-ABL_p210	73515	7699	22
FSTEEDYFGDNSK	KFSTEEDYFGDNSKH	P39969	BOI2	1028	2089	ABL1c	ABL1	59531	7699	22
FSTEEDYFGDNSK	KFSTEEDYFGDNSKH	P39969	BOI2	1028	2092	p190c	BCR-ABL_p190	89930	7699	22
FSTEEDYFGDNSK	KFSTEEDYFGDNSKH	P39969	BOI2	1028	2095	p210c	BCR-ABL_p210	97631	7699	22
FSTEEDYFGDNSK	KFSTEEDYFGDNSKH	P39969	BOI2	1028	2104	p190cn	BCR-ABL_p190	3232	7699	22
FSTEEDYFGDNSK	KFSTEEDYFGDNSKH	P39969	BOI2	1028	2107	p210cn	BCR-ABL_p210	71416	7699	22
FTGCNVIGLNNNDYQIAK	IGLNNNDYQIAKAKY	P25087	ERG6	153	2089	ABL1c	ABL1	7006	7732	11
FTQLYKTSSLLDPK	LERFTQLYKTSSLLD	P40580	BZRD	219	2078	p190cn	BCR-ABL_p190	32156	7768	2
FTQLYKTSSLLDPK	LERFTQLYKTSSLLD	P40580	BZRD	219	2104	p190cn	BCR-ABL_p190	20617	7768	2
FTTVYENNLSK	YQRFTTVYENNLSKS	P36139	PET10	236	1279	ABL1c	ABL1	23713	7782	29
FTTVYENNLSK	YQRFTTVYENNLSKS	P36139	PET10	236	1353	ABL1c	ABL1	22754	7782	29
FTTVYENNLSK	YQRFTTVYENNLSKS	P36139	PET10	236	2060	ABL1c	ABL1	278480	7782	29
FTTVYENNLSK	YQRFTTVYENNLSKS	P36139	PET10	236	2063	ABL1c	ABL1	120730	7782	29
FTTVYENNLSK	YQRFTTVYENNLSKS	P36139	PET10	236	2072	ABL1cn	ABL1	11512	7782	29
FTTVYENNLSK	YQRFTTVYENNLSKS	P36139	PET10	236	2086	ABL1c	ABL1	301280	7782	29
FTTVYENNLSK	YQRFTTVYENNLSKS	P36139	PET10	236	2089	ABL1c	ABL1	116510	7782	29
FTTVYENNLSK	YQRFTTVYENNLSKS	P36139	PET10	236	2098	ABL1cn	ABL1	8821	7782	29
FTVSAIYSDLPQQER	KFTVSAIYSDLPQQE	P10081	IF4A	291	1279	ABL1c	ABL1	12018	7788	6
FVSDIAKDAYEYSR	IAKDAYEYSRIRSSV	Q12030	TAF10	131	2078	p190cn	BCR-ABL_p190	10439	7885	5
FVSDIAKDAYEYSR	IAKDAYEYSRIRSSV	Q12030	TAF10	131	2104	p190cn	BCR-ABL_p190	7796	7885	5
FYYSDIGPWR	NPNDKFYYSDIGPWR	P33324	YKJ1	281	2063	ABL1c	ABL1	27050	7974	4
FYYSDIGPWR	NPNDKFYYSDIGPWR	P33324	YKJ1	281	2069	p210c	BCR-ABL_p210	31121	7974	4
FYYSDIGPWR	NPNDKFYYSDIGPWR	P33324	YKJ1	281	2089	ABL1c	ABL1	22613	7974	4
FYYSDIGPWR	NPNDKFYYSDIGPWR	P33324	YKJ1	281	2095	p210c	BCR-ABL_p210	25847	7974	4
GAIAAAHYIR	GAIAAAHYIRSIAPA	P14540	ALF	93	1060	p190c	BCR-ABL_p190	9773.4	8004	24
GAIAAAHYIR	GAIAAAHYIRSIAPA	P14540	ALF	93	2060	ABL1c	ABL1	14688	8004	24
GAIAAAHYIR	GAIAAAHYIRSIAPA	P14540	ALF	93	2072	ABL1cn	ABL1	4782	8004	24
GAIAAAHYIR	GAIAAAHYIRSIAPA	P14540	ALF	93	2081	p210cn	BCR-ABL_p210	6269	8004	24
GAIAAAHYIR	GAIAAAHYIRSIAPA	P14540	ALF	93	2086	ABL1c	ABL1	10308	8004	24
GAIAAAHYIR	GAIAAAHYIRSIAPA	P14540	ALF	93	2107	p210cn	BCR-ABL_p210	6242	8004	24
GALMYGPPGTGK	APKGALMYGPPGTGK	P33297	PRS6A	221	2066	p190c	BCR-ABL_p190	7764	8016	4
GALMYGPPGTGK	APKGALMYGPPGTGK	P33297	PRS6A	221	2069	p210c	BCR-ABL_p210	12555	8016	4
GALMYGPPGTGK	APKGALMYGPPGTGK	P33297	PRS6A	221	2089	ABL1c	ABL1	7341	8016	4
GALMYGPPGTGK	APKGALMYGPPGTGK	P33297	PRS6A	221	2095	p210c	BCR-ABL_p210	13982	8016	4
GAVYSFDPVGSYER	EDGKGAVYSFDPVGS	P23724	PSB6	142	2069	p210c	BCR-ABL_p210	4676	8065	3
GAVYSFDPVGSYER	EDGKGAVYSFDPVGS	P23724	PSB6	142	2095	p210c	BCR-ABL_p210	4895	8065	3
GAYKYLEELQR	%%%%MGAYKYLEELQ	P05748	RL15A	4	2078	p190cn	BCR-ABL_p190	5601	8067	2
GAYKYLEELQR	%%%%MGAYKYLEELQ	P05748	RL15A	4	2081	p210cn	BCR-ABL_p210	18251	8067	2
GDDYQINSYLGR	IDQRGDDYQINSYLG	P08004	CHS1	249	2060	ABL1c	ABL1	9937	8106	2
GDGQVASDYLGAGGNK	DGQVASDYLGAGGNK	P54885	PROA	435	2060	ABL1c	ABL1	11089	8115	16
GDGQVASDYLGAGGNK	DGQVASDYLGAGGNK	P54885	PROA	435	2063	ABL1c	ABL1	9797	8115	16
GDGQVASDYLGAGGNK	DGQVASDYLGAGGNK	P54885	PROA	435	2086	ABL1c	ABL1	7345	8115	16
GDGQVASDYLGAGGNK	DGQVASDYLGAGGNK	P54885	PROA	435	2089	ABL1c	ABL1	6908	8115	16
GDIKLYDR	EKGDIKLYDRLGIRA	P40157	VID27	591	2060	ABL1c	ABL1	166160	8122	2
GDIKLYDR	EKGDIKLYDRLGIRA	P40157	VID27	591	2086	ABL1c	ABL1	198330	8122	2
GDLSGVGDVDPYYTVSLNR	GVGDVDPYYTVSLNR	Q03640	TCB3	822	1279	ABL1c	ABL1	7650.2	8142	6
GDVEEYQYLR	GDVEEYQYLRSVVNE	Q00764	TPS1	339	2063	ABL1c	ABL1	12577	8168	25
GDVEEYQYLR	GDVEEYQYLRSVVNE	Q00764	TPS1	339	2072	ABL1cn	ABL1	30528	8168	25
GDVEEYQYLR	GDVEEYQYLRSVVNE	Q00764	TPS1	339	2075	ABL1cn	ABL1	42221	8168	25
GDVEEYQYLR	GDVEEYQYLRSVVNE	Q00764	TPS1	339	2089	ABL1c	ABL1	12216	8168	25
GDVEEYQYLR	GDVEEYQYLRSVVNE	Q00764	TPS1	339	2098	ABL1cn	ABL1	26147	8168	25
GDVEEYQYLR	GDVEEYQYLRSVVNE	Q00764	TPS1	339	2101	ABL1cn	ABL1	41100	8168	25
GDVEEYQYLR	SRGDVEEYQYLRSVV	Q00764	TPS1	337	1060	p190c	BCR-ABL_p190	57159	8168	25
GDVEEYQYLR	SRGDVEEYQYLRSVV	Q00764	TPS1	337	1279	ABL1c	ABL1	3305.1	8168	25
GDVEEYQYLR	SRGDVEEYQYLRSVV	Q00764	TPS1	337	2063	ABL1c	ABL1	26919	8168	25
GDVEEYQYLR	SRGDVEEYQYLRSVV	Q00764	TPS1	337	2066	p190c	BCR-ABL_p190	9183	8168	25
GDVEEYQYLR	SRGDVEEYQYLRSVV	Q00764	TPS1	337	2069	p210c	BCR-ABL_p210	18616	8168	25
GDVEEYQYLR	SRGDVEEYQYLRSVV	Q00764	TPS1	337	2075	ABL1cn	ABL1	11053	8168	25
GDVEEYQYLR	SRGDVEEYQYLRSVV	Q00764	TPS1	337	2081	p210cn	BCR-ABL_p210	40415	8168	25
GDVEEYQYLR	SRGDVEEYQYLRSVV	Q00764	TPS1	337	2089	ABL1c	ABL1	25540	8168	25
GDVEEYQYLR	SRGDVEEYQYLRSVV	Q00764	TPS1	337	2092	p190c	BCR-ABL_p190	9275	8168	25
GDVEEYQYLR	SRGDVEEYQYLRSVV	Q00764	TPS1	337	2095	p210c	BCR-ABL_p210	15562	8168	25
GDVEEYQYLR	SRGDVEEYQYLRSVV	Q00764	TPS1	337	2101	ABL1cn	ABL1	14884	8168	25
GDVEEYQYLR	SRGDVEEYQYLRSVV	Q00764	TPS1	337	2107	p210cn	BCR-ABL_p210	41641	8168	25
GETYGVAVPSK	WPSKGETYGVAVPSK	P53334	SCW4	333	1279	ABL1c	ABL1	6686.2	8239	1
GEYHFFQGITR	FADSRGEYHFFQGIT	P47119	ITPA	131	2063	ABL1c	ABL1	12725	8249	3
GFEVGYTASGVK	PKGFEVGYTASGVKK	Q04728	ARGJ	36	2063	ABL1c	ABL1	12368	8272	5
GFEVGYTASGVK	PKGFEVGYTASGVKK	Q04728	ARGJ	36	2095	p210c	BCR-ABL_p210	3940	8272	5
GFGNALGNCLYDKDFLAK	NALGNCLYDKDFLAK	P06778	RAD52	149	2078	p190cn	BCR-ABL_p190	12641	8284	1
GFGYAGSPFHR	TGEKGFGYAGSPFHR	P14832	CYPH	46	2060	ABL1c	ABL1	31582	8288	54
GFGYAGSPFHR	TGEKGFGYAGSPFHR	P14832	CYPH	46	2086	ABL1c	ABL1	17294	8288	54
GFGYVQFSNMEDAK	EQPKGFGYVQFSNME	P27476	NSR1	312	2081	p210cn	BCR-ABL_p210	41619	8289	5
GFGYVQFSNMEDAK	EQPKGFGYVQFSNME	P27476	NSR1	312	2107	p210cn	BCR-ABL_p210	29502	8289	5
GFGYVQFSNMEDAKK	EQPKGFGYVQFSNME	P27476	NSR1	312	2081	p210cn	BCR-ABL_p210	41619	8290	3
GFGYVQFSNMEDAKK	EQPKGFGYVQFSNME	P27476	NSR1	312	2107	p210cn	BCR-ABL_p210	29502	8290	3
GFTTDELDNYWTK	TTDELDNYWTKQQPQ	P32618	YEF3	688	2063	ABL1c	ABL1	8257	8329	3
GGANFLDYAAIDK	GGANFLDYAAIDKAP	P02992	EFTU	83	2063	ABL1c	ABL1	9470	8350	5
GGANFLDYAAIDK	GGANFLDYAAIDKAP	P02992	EFTU	83	2089	ABL1c	ABL1	7133	8350	5
GGANFLDYAAIDKAPEER	GGANFLDYAAIDKAP	P02992	EFTU	83	2063	ABL1c	ABL1	9470	8351	31
GGANFLDYAAIDKAPEER	GGANFLDYAAIDKAP	P02992	EFTU	83	2089	ABL1c	ABL1	7133	8351	31
GGDENASLYYLAR	GDENASLYYLARMLQ	P40151	WRIP1	418	2078	p190cn	BCR-ABL_p190	132470	8355	4
GGDENASLYYLAR	GDENASLYYLARMLQ	P40151	WRIP1	418	2081	p210cn	BCR-ABL_p210	59182	8355	4
GGDENASLYYLAR	GDENASLYYLARMLQ	P40151	WRIP1	418	2104	p190cn	BCR-ABL_p190	117320	8355	4
GGDENASLYYLAR	GDENASLYYLARMLQ	P40151	WRIP1	418	2107	p210cn	BCR-ABL_p210	56388	8355	4
GGLAYSFR	FGKGGLAYSFRRSAA	P53252	PIL1	40	2060	ABL1c	ABL1	21698	8392	5
GGLAYSFR	FGKGGLAYSFRRSAA	P53252	PIL1	40	2063	ABL1c	ABL1	9366	8392	5
GGLAYSFR	FGKGGLAYSFRRSAA	P53252	PIL1	40	2089	ABL1c	ABL1	10961	8392	5
GGLYDINDNLK	VLARGGLYDINDNLK	P25375	PRTD	685	2069	p210c	BCR-ABL_p210	7474	8399	13
GGLYDINDNLK	VLARGGLYDINDNLK	P25375	PRTD	685	2095	p210c	BCR-ABL_p210	7561	8399	13
GGSFYLQSK	KEKGGSFYLQSKVYR	P42949	TIM16	96	2060	ABL1c	ABL1	20830	8414	2
GGSFYLQSK	KEKGGSFYLQSKVYR	P42949	TIM16	96	2086	ABL1c	ABL1	29392	8414	2
GGTLISYDGQVR	KGGTLISYDGQVRLL	P32861	UGPA1	287	2095	p210c	BCR-ABL_p210	5304	8421	28
GGYFDSIGIIR	GTEGRGGYFDSIGII	P11412	G6PD	235	2060	ABL1c	ABL1	26773	8437	24
GGYFDSIGIIR	GTEGRGGYFDSIGII	P11412	G6PD	235	2063	ABL1c	ABL1	29898	8437	24
GGYFDSIGIIR	GTEGRGGYFDSIGII	P11412	G6PD	235	2066	p190c	BCR-ABL_p190	40487	8437	24
GGYFDSIGIIR	GTEGRGGYFDSIGII	P11412	G6PD	235	2069	p210c	BCR-ABL_p210	170110	8437	24
GGYFDSIGIIR	GTEGRGGYFDSIGII	P11412	G6PD	235	2078	p190cn	BCR-ABL_p190	7040	8437	24
GGYFDSIGIIR	GTEGRGGYFDSIGII	P11412	G6PD	235	2081	p210cn	BCR-ABL_p210	21125	8437	24
GGYFDSIGIIR	GTEGRGGYFDSIGII	P11412	G6PD	235	2086	ABL1c	ABL1	18080	8437	24
GGYFDSIGIIR	GTEGRGGYFDSIGII	P11412	G6PD	235	2089	ABL1c	ABL1	32477	8437	24
GGYFDSIGIIR	GTEGRGGYFDSIGII	P11412	G6PD	235	2092	p190c	BCR-ABL_p190	35733	8437	24
GGYFDSIGIIR	GTEGRGGYFDSIGII	P11412	G6PD	235	2095	p210c	BCR-ABL_p210	184790	8437	24
GGYFDSIGIIR	GTEGRGGYFDSIGII	P11412	G6PD	235	2104	p190cn	BCR-ABL_p190	6263	8437	24
GGYFDSIGIIR	GTEGRGGYFDSIGII	P11412	G6PD	235	2107	p210cn	BCR-ABL_p210	19236	8437	24
GIPDSLNGQYLR	PDSLNGQYLRYNDER	P40580	BZRD	250	2069	p210c	BCR-ABL_p210	18020	8529	3
GIPDSLNGQYLR	PDSLNGQYLRYNDER	P40580	BZRD	250	2095	p210c	BCR-ABL_p210	16731	8529	3
GIPVENIYALPR	GIPVENIYALPRIKT	P53755	BSC5	165	2066	p190c	BCR-ABL_p190	47466	8538	3
GIPVENIYALPR	GIPVENIYALPRIKT	P53755	BSC5	165	2069	p210c	BCR-ABL_p210	19998	8538	3
GIPVENIYALPR	GIPVENIYALPRIKT	P53755	BSC5	165	2092	p190c	BCR-ABL_p190	41613	8538	3
GITQYYAFVEER	LKGITQYYAFVEERQ	P39517	DHH1	262	2081	p210cn	BCR-ABL_p210	8539	8566	2
GITQYYAFVEER	TLKGITQYYAFVEER	P39517	DHH1	261	2069	p210c	BCR-ABL_p210	12843	8566	2
GITQYYAFVEER	TLKGITQYYAFVEER	P39517	DHH1	261	2081	p210cn	BCR-ABL_p210	8539	8566	2
GIVVEAYSPLGSTDAPLLK	KGIVVEAYSPLGSTD	P14065	GCY1	219	2063	ABL1c	ABL1	7345	8577	11
GIVVEAYSPLGSTDAPLLK	KGIVVEAYSPLGSTD	P14065	GCY1	219	2069	p210c	BCR-ABL_p210	236420	8577	11
GIVVEAYSPLGSTDAPLLK	KGIVVEAYSPLGSTD	P14065	GCY1	219	2089	ABL1c	ABL1	9418	8577	11
GIVVEAYSPLGSTDAPLLK	KGIVVEAYSPLGSTD	P14065	GCY1	219	2095	p210c	BCR-ABL_p210	160150	8577	11
GIYSYGFEAPSSIQSR	DDLLRGIYSYGFEAP	Q12099	FAL1	39	2078	p190cn	BCR-ABL_p190	10101	8583	7
GIYSYGFEAPSSIQSR	DDLLRGIYSYGFEAP	Q12099	FAL1	39	2104	p190cn	BCR-ABL_p190	8548	8583	7
GKDLSPAINYTK	DLSPAINYTKLKNAV	P07257	QCR2	320	2060	ABL1c	ABL1	6958	8590	11
GKDYVVEDGDIIYFR	VEDGDIIYFRAGAGK	P38219	OLA1	386	2063	ABL1c	ABL1	503770	8594	19
GKDYVVEDGDIIYFR	VEDGDIIYFRAGAGK	P38219	OLA1	386	2066	p190c	BCR-ABL_p190	222200	8594	19
GKDYVVEDGDIIYFR	VEDGDIIYFRAGAGK	P38219	OLA1	386	2069	p210c	BCR-ABL_p210	1171300	8594	19
GKDYVVEDGDIIYFR	VEDGDIIYFRAGAGK	P38219	OLA1	386	2075	ABL1cn	ABL1	8870	8594	19
GKDYVVEDGDIIYFR	VEDGDIIYFRAGAGK	P38219	OLA1	386	2081	p210cn	BCR-ABL_p210	113490	8594	19
GKDYVVEDGDIIYFR	VEDGDIIYFRAGAGK	P38219	OLA1	386	2089	ABL1c	ABL1	412290	8594	19
GKDYVVEDGDIIYFR	VEDGDIIYFRAGAGK	P38219	OLA1	386	2092	p190c	BCR-ABL_p190	130270	8594	19
GKDYVVEDGDIIYFR	VEDGDIIYFRAGAGK	P38219	OLA1	386	2095	p210c	BCR-ABL_p210	832160	8594	19
GKDYVVEDGDIIYFR	VEDGDIIYFRAGAGK	P38219	OLA1	386	2101	ABL1cn	ABL1	9306	8594	19
GKDYVVEDGDIIYFR	VEDGDIIYFRAGAGK	P38219	OLA1	386	2107	p210cn	BCR-ABL_p210	98504	8594	19
GKFSTEEDYFGDNSK	KFSTEEDYFGDNSKH	P39969	BOI2	1028	2060	ABL1c	ABL1	3510	8602	5
GKFSTEEDYFGDNSK	KFSTEEDYFGDNSKH	P39969	BOI2	1028	2063	ABL1c	ABL1	66675	8602	5
GKFSTEEDYFGDNSK	KFSTEEDYFGDNSKH	P39969	BOI2	1028	2066	p190c	BCR-ABL_p190	136290	8602	5
GKFSTEEDYFGDNSK	KFSTEEDYFGDNSKH	P39969	BOI2	1028	2069	p210c	BCR-ABL_p210	115910	8602	5
GKFSTEEDYFGDNSK	KFSTEEDYFGDNSKH	P39969	BOI2	1028	2081	p210cn	BCR-ABL_p210	73515	8602	5
GKFSTEEDYFGDNSK	KFSTEEDYFGDNSKH	P39969	BOI2	1028	2089	ABL1c	ABL1	59531	8602	5
GKFSTEEDYFGDNSK	KFSTEEDYFGDNSKH	P39969	BOI2	1028	2092	p190c	BCR-ABL_p190	89930	8602	5
GKFSTEEDYFGDNSK	KFSTEEDYFGDNSKH	P39969	BOI2	1028	2095	p210c	BCR-ABL_p210	97631	8602	5
GKFSTEEDYFGDNSK	KFSTEEDYFGDNSKH	P39969	BOI2	1028	2104	p190cn	BCR-ABL_p190	3232	8602	5
GKFSTEEDYFGDNSK	KFSTEEDYFGDNSKH	P39969	BOI2	1028	2107	p210cn	BCR-ABL_p210	71416	8602	5
GKPDVSGAEYDR	PDVSGAEYDRIKKII	P40959	MVP1	432	1060	p190c	BCR-ABL_p190	38252	60250000	3
GKPDVSGAEYDR	PDVSGAEYDRIKKII	P40959	MVP1	432	1062	p210c	BCR-ABL_p210	29173	60250000	3
GKPDVSGAEYDR	PDVSGAEYDRIKKII	P40959	MVP1	432	1069	p210c	BCR-ABL_p210	41965	60250000	3
GKPDVSGAEYDR	PDVSGAEYDRIKKII	P40959	MVP1	432	1353	ABL1c	ABL1	16999	60250000	3
GLGNPLLYDGVER	GLGNPLLYDGVERVS	P07257	QCR2	161	1279	ABL1c	ABL1	6513.9	8711	37
GLGNPLLYDGVER	GLGNPLLYDGVERVS	P07257	QCR2	161	2060	ABL1c	ABL1	14195	8711	37
GLGNPLLYDGVER	GLGNPLLYDGVERVS	P07257	QCR2	161	2063	ABL1c	ABL1	97539	8711	37
GLGNPLLYDGVER	GLGNPLLYDGVERVS	P07257	QCR2	161	2066	p190c	BCR-ABL_p190	17454	8711	37
GLGNPLLYDGVER	GLGNPLLYDGVERVS	P07257	QCR2	161	2069	p210c	BCR-ABL_p210	84253	8711	37
GLGNPLLYDGVER	GLGNPLLYDGVERVS	P07257	QCR2	161	2081	p210cn	BCR-ABL_p210	16867	8711	37
GLGNPLLYDGVER	GLGNPLLYDGVERVS	P07257	QCR2	161	2089	ABL1c	ABL1	85857	8711	37
GLGNPLLYDGVER	GLGNPLLYDGVERVS	P07257	QCR2	161	2092	p190c	BCR-ABL_p190	17184	8711	37
GLGNPLLYDGVER	GLGNPLLYDGVERVS	P07257	QCR2	161	2095	p210c	BCR-ABL_p210	60466	8711	37
GLGNPLLYDGVER	GLGNPLLYDGVERVS	P07257	QCR2	161	2107	p210cn	BCR-ABL_p210	15771	8711	37
GLILVGGYGTR	GLILVGGYGTRLRPL	P41940	MPG1	10	2060	ABL1c	ABL1	36178	8727	30
GLILVGGYGTR	GLILVGGYGTRLRPL	P41940	MPG1	10	2063	ABL1c	ABL1	14104	8727	30
GLILVGGYGTR	GLILVGGYGTRLRPL	P41940	MPG1	10	2072	ABL1cn	ABL1	14670	8727	30
GLILVGGYGTR	GLILVGGYGTRLRPL	P41940	MPG1	10	2086	ABL1c	ABL1	41162	8727	30
GLILVGGYGTR	GLILVGGYGTRLRPL	P41940	MPG1	10	2089	ABL1c	ABL1	18906	8727	30
GLILVGGYGTR	GLILVGGYGTRLRPL	P41940	MPG1	10	2107	p210cn	BCR-ABL_p210	8065	8727	30
GLLLTYSKPLTGQGLK	RKGLLLTYSKPLTGQ	Q04217	DHR1	1190	2078	p190cn	BCR-ABL_p190	51497	8742	9
GLLLTYSKPLTGQGLK	RKGLLLTYSKPLTGQ	Q04217	DHR1	1190	2081	p210cn	BCR-ABL_p210	19547	8742	9
GLLLTYSKPLTGQGLK	RKGLLLTYSKPLTGQ	Q04217	DHR1	1190	2104	p190cn	BCR-ABL_p190	43786	8742	9
GLLLTYSKPLTGQGLK	RKGLLLTYSKPLTGQ	Q04217	DHR1	1190	2107	p210cn	BCR-ABL_p210	11710	8742	9
GLPVYLTDDNLR	IVKGLPVYLTDDNLR	Q06106	MRD1	12	2078	p190cn	BCR-ABL_p190	6261	8785	13
GLPVYLTDDNLR	IVKGLPVYLTDDNLR	Q06106	MRD1	12	2081	p210cn	BCR-ABL_p210	4856	8785	13
GLPVYLTDDNLR	IVKGLPVYLTDDNLR	Q06106	MRD1	12	2104	p190cn	BCR-ABL_p190	7812	8785	13
GLVEANLPYTHR	LVEANLPYTHRIGDS	P48415	SEC16	1504	2063	ABL1c	ABL1	10432	8816	11
GLVEANLPYTHR	LVEANLPYTHRIGDS	P48415	SEC16	1504	2089	ABL1c	ABL1	7221	8816	11
GLVVSPYDYNHK	KGLVVSPYDYNHKRV	Q06819	DIB1	135	2063	ABL1c	ABL1	5817	8829	9
GLVVSPYDYNHK	KGLVVSPYDYNHKRV	Q06819	DIB1	135	2066	p190c	BCR-ABL_p190	18280	8829	9
GLVVSPYDYNHK	KGLVVSPYDYNHKRV	Q06819	DIB1	135	2069	p210c	BCR-ABL_p210	25727	8829	9
GLVVSPYDYNHK	KGLVVSPYDYNHKRV	Q06819	DIB1	135	2078	p190cn	BCR-ABL_p190	10387	8829	9
GLVVSPYDYNHK	KGLVVSPYDYNHKRV	Q06819	DIB1	135	2081	p210cn	BCR-ABL_p210	22290	8829	9
GLVVSPYDYNHK	KGLVVSPYDYNHKRV	Q06819	DIB1	135	2092	p190c	BCR-ABL_p190	10732	8829	9
GLVVSPYDYNHK	KGLVVSPYDYNHKRV	Q06819	DIB1	135	2095	p210c	BCR-ABL_p210	18722	8829	9
GLVVSPYDYNHK	KGLVVSPYDYNHKRV	Q06819	DIB1	135	2104	p190cn	BCR-ABL_p190	6857	8829	9
GLVVSPYDYNHK	KGLVVSPYDYNHKRV	Q06819	DIB1	135	2107	p210cn	BCR-ABL_p210	17953	8829	9
GMLLNDPYLSSK	GMLLNDPYLSSKSGR	Q08157	YOL19	210	2086	ABL1c	ABL1	21155	8853	2
GPLVVYAEDNGIVK	RRGPLVVYAEDNGIV	P10664	RL4A	209	2107	p210cn	BCR-ABL_p210	2652	8980	12
GPQTSSFGYR	PQTSSFGYRNSSANS	Q06315	SKG3	873	2060	ABL1c	ABL1	32549	8989	2
GPQTSSFGYR	PQTSSFGYRNSSANS	Q06315	SKG3	873	2086	ABL1c	ABL1	23829	8989	2
GQGASQAMLYATGFK	GASQAMLYATGFKKE	P39522	ILV3	44	2060	ABL1c	ABL1	2982	9022	3
GQGASQAMLYATGFKK	GASQAMLYATGFKKE	P39522	ILV3	44	2060	ABL1c	ABL1	2982	9023	3
GQIPLYQK	PKGQIPLYQKMLTDE	P12385	ERF1	45	2063	ABL1c	ABL1	11345	9030	4
GQIPLYQK	PKGQIPLYQKMLTDE	P12385	ERF1	45	2066	p190c	BCR-ABL_p190	9618	9030	4
GQIPLYQK	PKGQIPLYQKMLTDE	P12385	ERF1	45	2089	ABL1c	ABL1	10599	9030	4
GQIPLYQK	PKGQIPLYQKMLTDE	P12385	ERF1	45	2107	p210cn	BCR-ABL_p210	10823	9030	4
GSDLQYLGEFSGK	SRGSDLQYLGEFSGK	Q12149	RRP6	114	2078	p190cn	BCR-ABL_p190	19289	9111	8
GSDLQYLGEFSGK	SRGSDLQYLGEFSGK	Q12149	RRP6	114	2081	p210cn	BCR-ABL_p210	4622	9111	8
GSDLQYLGEFSGK	SRGSDLQYLGEFSGK	Q12149	RRP6	114	2104	p190cn	BCR-ABL_p190	22261	9111	8
GSLENNIREFPEYFAAQA	NIREFPEYFAAQA%%	P41805	RL10	216	2078	p190cn	BCR-ABL_p190	221260	9170	2
GSLENNIREFPEYFAAQA	NIREFPEYFAAQA%%	P41805	RL10	216	2081	p210cn	BCR-ABL_p210	465290	9170	2
GSLENNIREFPEYFAAQA	NIREFPEYFAAQA%%	P41805	RL10	216	2092	p190c	BCR-ABL_p190	234870	9170	2
GSLENNIREFPEYFAAQA	NIREFPEYFAAQA%%	P41805	RL10	216	2107	p210cn	BCR-ABL_p210	547020	9170	2
GSLSDSESYIYAK	SDSESYIYAKPVVIG	P40498	UTP25	203	2063	ABL1c	ABL1	5411	9173	4
GSLSDSESYIYAK	SDSESYIYAKPVVIG	P40498	UTP25	203	2069	p210c	BCR-ABL_p210	6767	9173	4
GSLSDSESYIYAK	SDSESYIYAKPVVIG	P40498	UTP25	203	2089	ABL1c	ABL1	4176	9173	4
GSLSDSESYIYAK	SDSESYIYAKPVVIG	P40498	UTP25	203	2095	p210c	BCR-ABL_p210	8353	9173	4
GSNVISNDVYDQINK	NVISNDVYDQINKSL	Q06449	PIN3	31	2063	ABL1c	ABL1	10546	9191	24
GSNVISNDVYDQINK	NVISNDVYDQINKSL	Q06449	PIN3	31	2078	p190cn	BCR-ABL_p190	12833	9191	24
GSNVISNDVYDQINK	NVISNDVYDQINKSL	Q06449	PIN3	31	2081	p210cn	BCR-ABL_p210	9633	9191	24
GSNVISNDVYDQINK	NVISNDVYDQINKSL	Q06449	PIN3	31	2086	ABL1c	ABL1	7827	9191	24
GSNVISNDVYDQINK	NVISNDVYDQINKSL	Q06449	PIN3	31	2089	ABL1c	ABL1	19139	9191	24
GSNVISNDVYDQINK	NVISNDVYDQINKSL	Q06449	PIN3	31	2107	p210cn	BCR-ABL_p210	9669	9191	24
GSSSLYTLVINDAGK	VRGSSSLYTLVINDA	P49167	RL38	52	1279	ABL1c	ABL1	13407	9214	15
GSSSLYTLVINDAGK	VRGSSSLYTLVINDA	P49167	RL38	52	1283	p190cn	BCR-ABL_p190	3187	9214	15
GSSSLYTLVINDAGK	VRGSSSLYTLVINDA	P49167	RL38	52	2060	ABL1c	ABL1	29373	9214	15
GSSSLYTLVINDAGK	VRGSSSLYTLVINDA	P49167	RL38	52	2078	p190cn	BCR-ABL_p190	30528	9214	15
GSSSLYTLVINDAGK	VRGSSSLYTLVINDA	P49167	RL38	52	2086	ABL1c	ABL1	29260	9214	15
GSSSLYTLVINDAGK	VRGSSSLYTLVINDA	P49167	RL38	52	2104	p190cn	BCR-ABL_p190	28375	9214	15
GSSSLYTLVINDAGK	VRGSSSLYTLVINDA	P49167	RL38	52	2107	p210cn	BCR-ABL_p210	3824	9214	15
GSSVQTLYEQAAAR	GSSVQTLYEQAAARR	Q06505	IWS1	348	2078	p190cn	BCR-ABL_p190	180290	9220	12
GSSVQTLYEQAAAR	GSSVQTLYEQAAARR	Q06505	IWS1	348	2081	p210cn	BCR-ABL_p210	119600	9220	12
GSSVQTLYEQAAAR	GSSVQTLYEQAAARR	Q06505	IWS1	348	2104	p190cn	BCR-ABL_p190	168320	9220	12
GSSVQTLYEQAAAR	GSSVQTLYEQAAARR	Q06505	IWS1	348	2107	p210cn	BCR-ABL_p210	124960	9220	12
GSSVQTLYEQAAARR	GSSVQTLYEQAAARR	Q06505	IWS1	348	2078	p190cn	BCR-ABL_p190	180290	9221	3
GSSVQTLYEQAAARR	GSSVQTLYEQAAARR	Q06505	IWS1	348	2081	p210cn	BCR-ABL_p210	119600	9221	3
GSSVQTLYEQAAARR	GSSVQTLYEQAAARR	Q06505	IWS1	348	2104	p190cn	BCR-ABL_p190	168320	9221	3
GSSVQTLYEQAAARR	GSSVQTLYEQAAARR	Q06505	IWS1	348	2107	p210cn	BCR-ABL_p210	124960	9221	3
GTAWLTPPSYR	AWLTPPSYRQSQQQY	P38212	RCR1	85	2060	ABL1c	ABL1	59129	9249	3
GTAWLTPPSYR	AWLTPPSYRQSQQQY	P38212	RCR1	85	2063	ABL1c	ABL1	20687	9249	3
GTAWLTPPSYR	AWLTPPSYRQSQQQY	P38212	RCR1	85	2086	ABL1c	ABL1	36652	9249	3
GTAWLTPPTYR	AWLTPPTYRQSERDY	Q03446	RCR2	84	2060	ABL1c	ABL1	70137	9250	4
GTAWLTPPTYR	AWLTPPTYRQSERDY	Q03446	RCR2	84	2063	ABL1c	ABL1	26223	9250	4
GTAWLTPPTYR	AWLTPPTYRQSERDY	Q03446	RCR2	84	2086	ABL1c	ABL1	54351	9250	4
GTAWLTPPTYR	AWLTPPTYRQSERDY	Q03446	RCR2	84	2089	ABL1c	ABL1	25992	9250	4
GTISAEEYEK	GTISAEEYEKFINSE	P05694	METE	470	1062	p210c	BCR-ABL_p210	19081	9290	28
GVEAPYSSLK	SKGVEAPYSSLKKTY	Q06108	RGC1	1040	2086	ABL1c	ABL1	10396	9366	1
GVEAPYSSLKK	SKGVEAPYSSLKKTY	Q06108	RGC1	1040	2086	ABL1c	ABL1	10396	9367	1
GVIFYESHGK	TQKGVIFYESHGKLE	P00330	ADH1	13	1060	p190c	BCR-ABL_p190	336770	9396	25
GVIFYESHGK	TQKGVIFYESHGKLE	P00330	ADH1	13	1062	p210c	BCR-ABL_p210	270180	9396	25
GVIFYESHGK	TQKGVIFYESHGKLE	P00330	ADH1	13	1069	p210c	BCR-ABL_p210	334100	9396	25
GVIFYESHGK	TQKGVIFYESHGKLE	P00330	ADH1	13	2060	ABL1c	ABL1	36260	9396	25
GVIFYESHGK	TQKGVIFYESHGKLE	P00330	ADH1	13	2063	ABL1c	ABL1	142680	9396	25
GVIFYESHGK	TQKGVIFYESHGKLE	P00330	ADH1	13	2066	p190c	BCR-ABL_p190	127590	9396	25
GVIFYESHGK	TQKGVIFYESHGKLE	P00330	ADH1	13	2069	p210c	BCR-ABL_p210	358740	9396	25
GVIFYESHGK	TQKGVIFYESHGKLE	P00330	ADH1	13	2075	ABL1cn	ABL1	15833	9396	25
GVIFYESHGK	TQKGVIFYESHGKLE	P00330	ADH1	13	2081	p210cn	BCR-ABL_p210	162060	9396	25
GVIFYESHGK	TQKGVIFYESHGKLE	P00330	ADH1	13	2086	ABL1c	ABL1	21153	9396	25
GVIFYESHGK	TQKGVIFYESHGKLE	P00330	ADH1	13	2089	ABL1c	ABL1	113050	9396	25
GVIFYESHGK	TQKGVIFYESHGKLE	P00330	ADH1	13	2092	p190c	BCR-ABL_p190	59989	9396	25
GVIFYESHGK	TQKGVIFYESHGKLE	P00330	ADH1	13	2107	p210cn	BCR-ABL_p210	102120	9396	25
GVIYDCPNSR	VFGKGVIYDCPNSRL	P10614	CP51	140	1279	ABL1c	ABL1	11248	9405	4
GVIYDCPNSR	VFGKGVIYDCPNSRL	P10614	CP51	140	1353	ABL1c	ABL1	11817	9405	4
GVIYDCPNSR	VFGKGVIYDCPNSRL	P10614	CP51	140	2060	ABL1c	ABL1	7170	9405	4
GVIYDCPNSR	VFGKGVIYDCPNSRL	P10614	CP51	140	2063	ABL1c	ABL1	14971	9405	4
GVIYDCPNSR	VFGKGVIYDCPNSRL	P10614	CP51	140	2086	ABL1c	ABL1	8211	9405	4
GVIYDCPNSR	VFGKGVIYDCPNSRL	P10614	CP51	140	2089	ABL1c	ABL1	12586	9405	4
GVLFYGPPGTGK	PSKGVLFYGPPGTGK	P25694	CDC48	527	1277	ABL1c	ABL1	10251	9414	30
GVLFYGPPGTGK	PSKGVLFYGPPGTGK	P25694	CDC48	527	2069	p210c	BCR-ABL_p210	8528	9414	30
GVLFYGPPGTGK	PSKGVLFYGPPGTGK	P25694	CDC48	527	2075	ABL1cn	ABL1	10243	9414	30
GVLFYGPPGTGK	PSKGVLFYGPPGTGK	P25694	CDC48	527	2078	p190cn	BCR-ABL_p190	20512	9414	30
GVLFYGPPGTGK	PSKGVLFYGPPGTGK	P25694	CDC48	527	2081	p210cn	BCR-ABL_p210	20732	9414	30
GVLFYGPPGTGK	PSKGVLFYGPPGTGK	P25694	CDC48	527	2095	p210c	BCR-ABL_p210	13018	9414	30
GVLFYGPPGTGK	PSKGVLFYGPPGTGK	P25694	CDC48	527	2101	ABL1cn	ABL1	7372	9414	30
GVLFYGPPGTGK	PSKGVLFYGPPGTGK	P25694	CDC48	527	2104	p190cn	BCR-ABL_p190	21792	9414	30
GVLFYGPPGTGK	PSKGVLFYGPPGTGK	P25694	CDC48	527	2107	p210cn	BCR-ABL_p210	18670	9414	30
GVLMYGPPGTGK	PPRGVLMYGPPGTGK	P25694	CDC48	254	2066	p190c	BCR-ABL_p190	16316	9422	22
GVLMYGPPGTGK	PPRGVLMYGPPGTGK	P25694	CDC48	254	2069	p210c	BCR-ABL_p210	25914	9422	22
GVLMYGPPGTGK	PPRGVLMYGPPGTGK	P25694	CDC48	254	2075	ABL1cn	ABL1	8749	9422	22
GVLMYGPPGTGK	PPRGVLMYGPPGTGK	P25694	CDC48	254	2081	p210cn	BCR-ABL_p210	13801	9422	22
GVLMYGPPGTGK	PPRGVLMYGPPGTGK	P25694	CDC48	254	2092	p190c	BCR-ABL_p190	24599	9422	22
GVLMYGPPGTGK	PPRGVLMYGPPGTGK	P25694	CDC48	254	2101	ABL1cn	ABL1	6575	9422	22
GVLMYGPPGTGK	PPRGVLMYGPPGTGK	P25694	CDC48	254	2107	p210cn	BCR-ABL_p210	20213	9422	22
GVLTGGYLDQHK	RGVLTGGYLDQHKRT	P47037	SMC3	676	1060	p190c	BCR-ABL_p190	10266	9428	5
GVLTGGYLDQHK	RGVLTGGYLDQHKRT	P47037	SMC3	676	2069	p210c	BCR-ABL_p210	13743	9428	5
GVLTGGYLDQHK	RGVLTGGYLDQHKRT	P47037	SMC3	676	2095	p210c	BCR-ABL_p210	11868	9428	5
GVSDTNYFGPLPEHNSK	KGVSDTNYFGPLPEH	Q12221	PUF2	530	1279	ABL1c	ABL1	22043	9460	6
GVSDTNYFGPLPEHNSK	KGVSDTNYFGPLPEH	Q12221	PUF2	530	1353	ABL1c	ABL1	16152	9460	6
GVSDTNYFGPLPEHNSK	KGVSDTNYFGPLPEH	Q12221	PUF2	530	2060	ABL1c	ABL1	12302	9460	6
GVSDTNYFGPLPEHNSK	KGVSDTNYFGPLPEH	Q12221	PUF2	530	2063	ABL1c	ABL1	19322	9460	6
GVSDTNYFGPLPEHNSK	KGVSDTNYFGPLPEH	Q12221	PUF2	530	2089	ABL1c	ABL1	33904	9460	6
GVSDYKGYYSR	QNKGVSDYKGYYSRN	P32486	KRE6	103	2060	ABL1c	ABL1	23776	9461	1
GVSSPYLPFGGGR	SKGVSSPYLPFGGGR	P10614	CP51	460	2060	ABL1c	ABL1	29808	9469	9
GVSSPYLPFGGGR	SKGVSSPYLPFGGGR	P10614	CP51	460	2063	ABL1c	ABL1	10777	9469	9
GYGYVDFENK	DRSRGYGYVDFENKS	P27476	NSR1	213	2078	p190cn	BCR-ABL_p190	8394	9526	17
GYGYVDFENK	DRSRGYGYVDFENKS	P27476	NSR1	213	2081	p210cn	BCR-ABL_p210	94711	9526	17
GYGYVDFENK	DRSRGYGYVDFENKS	P27476	NSR1	213	2107	p210cn	BCR-ABL_p210	112510	9526	17
GYGYVDFENK	GTDRSRGYGYVDFEN	P27476	NSR1	211	2104	p190cn	BCR-ABL_p190	7592	9526	17
GYKPVAVPAR	IADAAKGYKPVAVPA	P06169	PDC1	344	1062	p210c	BCR-ABL_p210	37084	9532	38
GYKPVAVPAR	IADAAKGYKPVAVPA	P06169	PDC1	344	1069	p210c	BCR-ABL_p210	39241	9532	38
GYSFSTTAER	KILSERGYSFSTTAE	P60010	ACT	198	1060	p190c	BCR-ABL_p190	8418.2	9553	21
GYSFSTTAER	KILSERGYSFSTTAE	P60010	ACT	198	1062	p210c	BCR-ABL_p210	30509	9553	21
GYSFSTTAER	KILSERGYSFSTTAE	P60010	ACT	198	1069	p210c	BCR-ABL_p210	27853	9553	21
GYTSIDQFR	DIMEAKGYTSIDQFR	P28272	PYRD	301	2060	ABL1c	ABL1	46180	9565	20
GYTSIDQFR	DIMEAKGYTSIDQFR	P28272	PYRD	301	2063	ABL1c	ABL1	19022	9565	20
GYTSIDQFR	DIMEAKGYTSIDQFR	P28272	PYRD	301	2069	p210c	BCR-ABL_p210	39412	9565	20
GYTSIDQFR	DIMEAKGYTSIDQFR	P28272	PYRD	301	2086	ABL1c	ABL1	40548	9565	20
GYTSIDQFR	DIMEAKGYTSIDQFR	P28272	PYRD	301	2089	ABL1c	ABL1	19205	9565	20
GYTSIDQFR	DIMEAKGYTSIDQFR	P28272	PYRD	301	2095	p210c	BCR-ABL_p210	36871	9565	20
GYWGTNLGQPHSLATK	VIPIRRGYWGTNLGQ	P25443	RS2	143	2078	p190cn	BCR-ABL_p190	2693	9567	25
HDYFDLQK	KINLKHDYFDLQKKY	P25357	SNT1	537	2081	p210cn	BCR-ABL_p210	14235	9635	2
HDYFDLQK	KINLKHDYFDLQKKY	P25357	SNT1	537	2107	p210cn	BCR-ABL_p210	12758	9635	2
HFLNEENYFAAGK	HFLNEENYFAAGKVI	P47181	YJ9S	134	1060	p190c	BCR-ABL_p190	66623	9685	7
HFLNEENYFAAGK	HFLNEENYFAAGKVI	P47181	YJ9S	134	2063	ABL1c	ABL1	33868	9685	7
HFLNEENYFAAGK	HFLNEENYFAAGKVI	P47181	YJ9S	134	2066	p190c	BCR-ABL_p190	146700	9685	7
HFLNEENYFAAGK	HFLNEENYFAAGKVI	P47181	YJ9S	134	2069	p210c	BCR-ABL_p210	265080	9685	7
HFLNEENYFAAGK	HFLNEENYFAAGKVI	P47181	YJ9S	134	2081	p210cn	BCR-ABL_p210	97818	9685	7
HFLNEENYFAAGK	HFLNEENYFAAGKVI	P47181	YJ9S	134	2092	p190c	BCR-ABL_p190	87829	9685	7
HFLNEENYFAAGK	HFLNEENYFAAGKVI	P47181	YJ9S	134	2095	p210c	BCR-ABL_p210	200140	9685	7
HFLNEENYFAAGK	HFLNEENYFAAGKVI	P47181	YJ9S	134	2107	p210cn	BCR-ABL_p210	71907	9685	7
HGAVHLSTYLK	GAVHLSTYLKVYKVG	Q02753	RL21A	30	2107	p210cn	BCR-ABL_p210	12316	9698	2
HGDYSFNGR	DPLRHGDYSFNGRVT	P38345	SDHF4	129	2060	ABL1c	ABL1	5642	9701	6
HGFMSSNGDYDGANR	FMSSNGDYDGANRFM	P43621	COPD	186	1060	p190c	BCR-ABL_p190	25550	9708	10
HGFMSSNGDYDGANR	FMSSNGDYDGANRFM	P43621	COPD	186	2066	p190c	BCR-ABL_p190	12391	9708	10
HGISPPLYNVR	HGISPPLYNVRNRRF	Q05021	TAF7	270	2078	p190cn	BCR-ABL_p190	21252	9718	1
HHPLYSR	HPRHHPLYSRYNGVP	Q12329	HSP42	59	1062	p210c	BCR-ABL_p210	4828	9752	5
HHPLYSR	HPRHHPLYSRYNGVP	Q12329	HSP42	59	1069	p210c	BCR-ABL_p210	6783	9752	5
HIDTAAIYR	HIDTAAIYRNEDQVG	P14065	GCY1	56	2063	ABL1c	ABL1	8629	9768	14
HIDTAAIYR	HIDTAAIYRNEDQVG	P14065	GCY1	56	2089	ABL1c	ABL1	5993	9768	14
HIGCVYSGLIPDGR	DRHIGCVYSGLIPDG	P21242	PSA7	78	2069	p210c	BCR-ABL_p210	9353	9779	8
HIGCVYSGLIPDGR	DRHIGCVYSGLIPDG	P21242	PSA7	78	2078	p190cn	BCR-ABL_p190	40971	9779	8
HIGCVYSGLIPDGR	DRHIGCVYSGLIPDG	P21242	PSA7	78	2081	p210cn	BCR-ABL_p210	32686	9779	8
HIGCVYSGLIPDGR	DRHIGCVYSGLIPDG	P21242	PSA7	78	2104	p190cn	BCR-ABL_p190	18366	9779	8
HIGCVYSGLIPDGR	DRHIGCVYSGLIPDG	P21242	PSA7	78	2107	p210cn	BCR-ABL_p210	18107	9779	8
HSGQAEGYSYTDANIK	HSGQAEGYSYTDANI	P00044	CYC1	52	2063	ABL1c	ABL1	6668	9979	7
HSINNYNTLASAGK	NKHSINNYNTLASAG	P32945	PPQ1	64	2060	ABL1c	ABL1	3005	9982	1
HVDDINHYLATNHLQK	HVDDINHYLATNHLQ	P53552	THO2	1308	2078	p190cn	BCR-ABL_p190	64757	10034	2
HVDDINHYLATNHLQK	HVDDINHYLATNHLQ	P53552	THO2	1308	2104	p190cn	BCR-ABL_p190	20176	10034	2
HVVFGEVVDGYDIVK	FGEVVDGYDIVKKVE	P14832	CYPH	134	2069	p210c	BCR-ABL_p210	10890	10073	1
HYNGYDINYISK	YNGYDINYISKIGEK	P09547	SWI1	681	2081	p210cn	BCR-ABL_p210	7049	10090	2
HYNGYDINYISK	YNGYDINYISKIGEK	P09547	SWI1	681	2107	p210cn	BCR-ABL_p210	5755	10090	2
IAEAVNNYNSLK	IAEAVNNYNSLKKGA	Q06333	BL1S4	111	2063	ABL1c	ABL1	4344	10126	2
IAEAVNNYNSLK	IAEAVNNYNSLKKGA	Q06333	BL1S4	111	2089	ABL1c	ABL1	6269	10126	2
IAEAVNNYNSLKK	IAEAVNNYNSLKKGA	Q06333	BL1S4	111	2063	ABL1c	ABL1	4344	10127	6
IAEAVNNYNSLKK	IAEAVNNYNSLKKGA	Q06333	BL1S4	111	2089	ABL1c	ABL1	6269	10127	6
IAEQYLVPSAK	KVKIAEQYLVPSAKK	P36775	LONM	783	1279	ABL1c	ABL1	8752.6	10137	2
IAEQYLVPSAK	KVKIAEQYLVPSAKK	P36775	LONM	783	2060	ABL1c	ABL1	36042	10137	2
IAEQYLVPSAK	KVKIAEQYLVPSAKK	P36775	LONM	783	2086	ABL1c	ABL1	40593	10137	2
IAGSWFYGK	RIAGSWFYGKLLRNK	Q07533	CYK3	47	2095	p210c	BCR-ABL_p210	14788	10156	1
IAGVVYHPSNNELVR	TRIAGVVYHPSNNEL	P0CX40	RS8B	83	1062	p210c	BCR-ABL_p210	7864	10158	49
IAGVVYHPSNNELVR	TRIAGVVYHPSNNEL	P0CX40	RS8B	83	1285	p210cn	BCR-ABL_p210	20284	10158	49
IAGVVYHPSNNELVR	TRIAGVVYHPSNNEL	P0CX40	RS8B	83	2078	p190cn	BCR-ABL_p190	146860	10158	49
IAGVVYHPSNNELVR	TRIAGVVYHPSNNEL	P0CX40	RS8B	83	2081	p210cn	BCR-ABL_p210	208440	10158	49
IAGVVYHPSNNELVR	TRIAGVVYHPSNNEL	P0CX40	RS8B	83	2104	p190cn	BCR-ABL_p190	292750	10158	49
IAGVVYHPSNNELVR	TRIAGVVYHPSNNEL	P0CX40	RS8B	83	2107	p210cn	BCR-ABL_p210	440640	10158	49
IAGYTTHLMKR	LRNKIAGYTTHLMKR	P14127	RS17B	53	2078	p190cn	BCR-ABL_p190	157940	10160	5
IAGYTTHLMKR	LRNKIAGYTTHLMKR	P14127	RS17B	53	2081	p210cn	BCR-ABL_p210	728360	10160	5
IAGYTTHLMKR	LRNKIAGYTTHLMKR	P14127	RS17B	53	2104	p190cn	BCR-ABL_p190	148740	10160	5
IAGYTTHLMKR	LRNKIAGYTTHLMKR	P14127	RS17B	53	2107	p210cn	BCR-ABL_p210	629310	10160	5
IASPSIPQYLR	ASPSIPQYLRSNTRH	P43574	GAT1	424	1060	p190c	BCR-ABL_p190	112020	10226	16
IASPSIPQYLR	ASPSIPQYLRSNTRH	P43574	GAT1	424	1062	p210c	BCR-ABL_p210	62126	10226	16
IASPSIPQYLR	ASPSIPQYLRSNTRH	P43574	GAT1	424	2060	ABL1c	ABL1	84426	10226	16
IASPSIPQYLR	ASPSIPQYLRSNTRH	P43574	GAT1	424	2063	ABL1c	ABL1	148560	10226	16
IASPSIPQYLR	ASPSIPQYLRSNTRH	P43574	GAT1	424	2066	p190c	BCR-ABL_p190	354590	10226	16
IASPSIPQYLR	ASPSIPQYLRSNTRH	P43574	GAT1	424	2069	p210c	BCR-ABL_p210	191400	10226	16
IASPSIPQYLR	ASPSIPQYLRSNTRH	P43574	GAT1	424	2075	ABL1cn	ABL1	25354	10226	16
IASPSIPQYLR	ASPSIPQYLRSNTRH	P43574	GAT1	424	2078	p190cn	BCR-ABL_p190	219000	10226	16
IASPSIPQYLR	ASPSIPQYLRSNTRH	P43574	GAT1	424	2081	p210cn	BCR-ABL_p210	237620	10226	16
IASPSIPQYLR	ASPSIPQYLRSNTRH	P43574	GAT1	424	2086	ABL1c	ABL1	108210	10226	16
IASPSIPQYLR	ASPSIPQYLRSNTRH	P43574	GAT1	424	2089	ABL1c	ABL1	161960	10226	16
IASPSIPQYLR	ASPSIPQYLRSNTRH	P43574	GAT1	424	2092	p190c	BCR-ABL_p190	292080	10226	16
IASPSIPQYLR	ASPSIPQYLRSNTRH	P43574	GAT1	424	2095	p210c	BCR-ABL_p210	229220	10226	16
IASPSIPQYLR	ASPSIPQYLRSNTRH	P43574	GAT1	424	2101	ABL1cn	ABL1	26880	10226	16
IASPSIPQYLR	ASPSIPQYLRSNTRH	P43574	GAT1	424	2104	p190cn	BCR-ABL_p190	240940	10226	16
IASPSIPQYLR	ASPSIPQYLRSNTRH	P43574	GAT1	424	2107	p210cn	BCR-ABL_p210	229220	10226	16
IAYIEGWR	FGTSRIAYIEGWRVI	P06778	RAD52	47	2081	p210cn	BCR-ABL_p210	15221	10265	2
IAYIEGWR	FGTSRIAYIEGWRVI	P06778	RAD52	47	2107	p210cn	BCR-ABL_p210	12115	10265	2
ICEMVDYIDATAK	RICEMVDYIDATAKS	P16861	PFKA1	381	2081	p210cn	BCR-ABL_p210	27660	10277	13
ICEMVDYIDATAK	RICEMVDYIDATAKS	P16861	PFKA1	381	2107	p210cn	BCR-ABL_p210	17640	10277	13
IDATYIR	LQKIDATYIRG%%%%	P36047	SDS22	335	2060	ABL1c	ABL1	18361	10300	2
IDATYIR	LQKIDATYIRG%%%%	P36047	SDS22	335	2086	ABL1c	ABL1	15331	10300	2
IDTDNMSGAQNLTYIPR	SGAQNLTYIPRFCSH	P29055	TF2B	238	2081	p210cn	BCR-ABL_p210	2458	10423	3
IEFELYDNVVPK	GRIEFELYDNVVPKT	P25719	CYPC	43	1279	ABL1c	ABL1	6381	10498	19
IEFELYDNVVPK	GRIEFELYDNVVPKT	P25719	CYPC	43	2063	ABL1c	ABL1	130090	10498	19
IEFELYDNVVPK	GRIEFELYDNVVPKT	P25719	CYPC	43	2066	p190c	BCR-ABL_p190	21700	10498	19
IEFELYDNVVPK	GRIEFELYDNVVPKT	P25719	CYPC	43	2069	p210c	BCR-ABL_p210	389120	10498	19
IEFELYDNVVPK	GRIEFELYDNVVPKT	P25719	CYPC	43	2089	ABL1c	ABL1	117160	10498	19
IEFELYDNVVPK	GRIEFELYDNVVPKT	P25719	CYPC	43	2092	p190c	BCR-ABL_p190	14654	10498	19
IEFELYDNVVPK	GRIEFELYDNVVPKT	P25719	CYPC	43	2095	p210c	BCR-ABL_p210	213690	10498	19
IEFELYDNVVPK	GRIEFELYDNVVPKT	P25719	CYPC	43	2107	p210cn	BCR-ABL_p210	9253	10498	19
IEGDYYNVVGLPLNK	IEKIEGDYYNVVGLP	Q99210	NTPPA	210	2081	p210cn	BCR-ABL_p210	2770	10508	6
IEILYNTVALEAK	NEKIEILYNTVALEA	P29509	TRXB1	209	2060	ABL1c	ABL1	8707	10524	4
IEILYNTVALEAK	NEKIEILYNTVALEA	P29509	TRXB1	209	2081	p210cn	BCR-ABL_p210	17498	10524	4
IEILYNTVALEAK	NEKIEILYNTVALEA	P29509	TRXB1	209	2086	ABL1c	ABL1	13873	10524	4
IEILYNTVALEAK	NEKIEILYNTVALEA	P29509	TRXB1	209	2107	p210cn	BCR-ABL_p210	14344	10524	4
IEQIIPPNYK	EQIIPPNYKDHLRET	P39927	PTI1	98	2072	ABL1cn	ABL1	4343	10565	17
IEQIIPPNYK	EQIIPPNYKDHLRET	P39927	PTI1	98	2075	ABL1cn	ABL1	9437	10565	17
IEQIIPPNYK	EQIIPPNYKDHLRET	P39927	PTI1	98	2098	ABL1cn	ABL1	6407	10565	17
IEVEIYQPQR	AKIEVEIYQPQRKHS	P36036	YRA2	136	2078	p190cn	BCR-ABL_p190	42280	10590	5
IEVEIYQPQR	AKIEVEIYQPQRKHS	P36036	YRA2	136	2081	p210cn	BCR-ABL_p210	303610	10590	5
IEVEIYQPQR	AKIEVEIYQPQRKHS	P36036	YRA2	136	2104	p190cn	BCR-ABL_p190	39936	10590	5
IEVEIYQPQR	AKIEVEIYQPQRKHS	P36036	YRA2	136	2107	p210cn	BCR-ABL_p210	292770	10590	5
IEVEIYQPQRK	AKIEVEIYQPQRKHS	P36036	YRA2	136	2078	p190cn	BCR-ABL_p190	42280	10591	4
IEVEIYQPQRK	AKIEVEIYQPQRKHS	P36036	YRA2	136	2081	p210cn	BCR-ABL_p210	303610	10591	4
IEVEIYQPQRK	AKIEVEIYQPQRKHS	P36036	YRA2	136	2104	p190cn	BCR-ABL_p190	39936	10591	4
IEVEIYQPQRK	AKIEVEIYQPQRKHS	P36036	YRA2	136	2107	p210cn	BCR-ABL_p210	292770	10591	4
IEVGIGNSVNPYNGR	IGNSVNPYNGRIN%%	P53165	SGF73	652	2078	p190cn	BCR-ABL_p190	9317	10592	9
IEVGIGNSVNPYNGR	IGNSVNPYNGRIN%%	P53165	SGF73	652	2081	p210cn	BCR-ABL_p210	4314	10592	9
IEVGIGNSVNPYNGR	IGNSVNPYNGRIN%%	P53165	SGF73	652	2104	p190cn	BCR-ABL_p190	7228	10592	9
IEVGIGNSVNPYNGR	IGNSVNPYNGRIN%%	P53165	SGF73	652	2107	p210cn	BCR-ABL_p210	2579	10592	9
IGEDANQPDYLLPK	EDANQPDYLLPKANF	P23201	SPA2	80	2063	ABL1c	ABL1	125600	10747	18
IGEDANQPDYLLPK	EDANQPDYLLPKANF	P23201	SPA2	80	2089	ABL1c	ABL1	84598	10747	18
IGEMYSLIR	QNRIGEMYSLIRFLN	P31244	RAD16	362	2078	p190cn	BCR-ABL_p190	31470	10754	3
IGEMYSLIR	QNRIGEMYSLIRFLN	P31244	RAD16	362	2081	p210cn	BCR-ABL_p210	79959	10754	3
IGEMYSLIR	QNRIGEMYSLIRFLN	P31244	RAD16	362	2107	p210cn	BCR-ABL_p210	60768	10754	3
IGIFPANYVK	IGIFPANYVKPAFTR	P53281	LSB1	106	1279	ABL1c	ABL1	15266	10781	8
IGIFPANYVK	IGIFPANYVKPAFTR	P53281	LSB1	106	2078	p190cn	BCR-ABL_p190	203940	10781	8
IGIFPANYVK	IGIFPANYVKPAFTR	P53281	LSB1	106	2081	p210cn	BCR-ABL_p210	24438	10781	8
IGIFPANYVK	IGIFPANYVKPAFTR	P53281	LSB1	106	2086	ABL1c	ABL1	38137	10781	8
IGIFPANYVK	IGIFPANYVKPAFTR	P53281	LSB1	106	2104	p190cn	BCR-ABL_p190	249570	10781	8
IGIFPANYVK	IGIFPANYVKPAFTR	P53281	LSB1	106	2107	p210cn	BCR-ABL_p210	22889	10781	8
IGIFPANYVKPAFTR	IGIFPANYVKPAFTR	P53281	LSB1	106	2078	p190cn	BCR-ABL_p190	203940	10782	21
IGIFPANYVKPAFTR	IGIFPANYVKPAFTR	P53281	LSB1	106	2081	p210cn	BCR-ABL_p210	24438	10782	21
IGIFPANYVKPAFTR	IGIFPANYVKPAFTR	P53281	LSB1	106	2086	ABL1c	ABL1	38137	10782	21
IGIFPANYVKPAFTR	IGIFPANYVKPAFTR	P53281	LSB1	106	2104	p190cn	BCR-ABL_p190	249570	10782	21
IGIFPANYVKPAFTR	IGIFPANYVKPAFTR	P53281	LSB1	106	2107	p210cn	BCR-ABL_p210	22889	10782	21
IGNYHVPR	EFHRIGNYHVPRSRP	Q01919	KIN4	497	1060	p190c	BCR-ABL_p190	40060	10819	5
IGNYHVPR	EFHRIGNYHVPRSRP	Q01919	KIN4	497	1062	p210c	BCR-ABL_p210	32725	10819	5
IGNYHVPR	EFHRIGNYHVPRSRP	Q01919	KIN4	497	1279	ABL1c	ABL1	30333	10819	5
IGNYHVPR	EFHRIGNYHVPRSRP	Q01919	KIN4	497	1353	ABL1c	ABL1	32628	10819	5
IGNYHVPR	EFHRIGNYHVPRSRP	Q01919	KIN4	497	2060	ABL1c	ABL1	547850	10819	5
IGNYHVPR	EFHRIGNYHVPRSRP	Q01919	KIN4	497	2063	ABL1c	ABL1	284670	10819	5
IGNYHVPR	EFHRIGNYHVPRSRP	Q01919	KIN4	497	2072	ABL1cn	ABL1	12542	10819	5
IGNYHVPR	EFHRIGNYHVPRSRP	Q01919	KIN4	497	2086	ABL1c	ABL1	494440	10819	5
IGNYHVPR	EFHRIGNYHVPRSRP	Q01919	KIN4	497	2089	ABL1c	ABL1	171160	10819	5
IHSEQLASPAASVTYTTSR	SPAASVTYTTSRITI	P32873	BEM3	213	2086	ABL1c	ABL1	14336	10913	1
IIEILQGLNETSTNAYR	NETSTNAYRTLPINN	P31412	VATC	97	2060	ABL1c	ABL1	29940	10976	10
IIHYSIPK	IPKRIIHYSIPKQMI	Q07967	YL030	23	2063	ABL1c	ABL1	38582	11008	3
IIHYSIPK	IPKRIIHYSIPKQMI	Q07967	YL030	23	2086	ABL1c	ABL1	7374	11008	3
IIHYSIPK	IPKRIIHYSIPKQMI	Q07967	YL030	23	2089	ABL1c	ABL1	40904	11008	3
IIIPAPYAYGK	RIIIPAPYAYGKQAL	P38911	FKBP3	384	2078	p190cn	BCR-ABL_p190	540700	11015	10
IIIPAPYAYGK	RIIIPAPYAYGKQAL	P38911	FKBP3	384	2081	p210cn	BCR-ABL_p210	582630	11015	10
IIIPAPYAYGK	RIIIPAPYAYGKQAL	P38911	FKBP3	384	2104	p190cn	BCR-ABL_p190	747530	11015	10
IIIPAPYAYGK	RIIIPAPYAYGKQAL	P38911	FKBP3	384	2107	p210cn	BCR-ABL_p210	535620	11015	10
IILSTNATYDSK	ILSTNATYDSKSKLF	Q04779	RCO1	224	2078	p190cn	BCR-ABL_p190	267360	11031	4
IILSTNATYDSK	ILSTNATYDSKSKLF	Q04779	RCO1	224	2081	p210cn	BCR-ABL_p210	211880	11031	4
IILSTNATYDSK	ILSTNATYDSKSKLF	Q04779	RCO1	224	2104	p190cn	BCR-ABL_p190	320250	11031	4
IILSTNATYDSK	ILSTNATYDSKSKLF	Q04779	RCO1	224	2107	p210cn	BCR-ABL_p210	214970	11031	4
IINSDMYR	KIINSDMYRRFRNVD	Q12004	TFB4	115	2081	p210cn	BCR-ABL_p210	7181	11051	2
IINSDMYR	KIINSDMYRRFRNVD	Q12004	TFB4	115	2107	p210cn	BCR-ABL_p210	9757	11051	2
IISYDFIK	ELDKIISYDFIKISM	Q07979	RSC58	178	2081	p210cn	BCR-ABL_p210	43676	11100	2
IISYDFIK	ELDKIISYDFIKISM	Q07979	RSC58	178	2107	p210cn	BCR-ABL_p210	56546	11100	2
IIYQLVNEK	DDAKRIIYQLVNEKH	P40020	FIR1	817	2089	ABL1c	ABL1	6859	11134	1
ILDEFYDR	PKILDEFYDRARDDA	P16140	VATB	485	2081	p210cn	BCR-ABL_p210	2979	11218	31
ILKEVPTYR	ILKEVPTYRYVSVSV	Q3E792	RS25A	57	1285	p210cn	BCR-ABL_p210	5256.1	11324	2
ILKEVPTYR	ILKEVPTYRYVSVSV	Q3E792	RS25A	57	2078	p190cn	BCR-ABL_p190	151510	11324	2
ILKEVPTYR	ILKEVPTYRYVSVSV	Q3E792	RS25A	57	2104	p190cn	BCR-ABL_p190	162550	11324	2
ILKYSGLMTPR	KVEKILKYSGLMTPR	P25644	PAT1	275	2078	p190cn	BCR-ABL_p190	79023	11327	3
ILKYSGLMTPR	KVEKILKYSGLMTPR	P25644	PAT1	275	2104	p190cn	BCR-ABL_p190	59226	11327	3
ILNYTPVSK	DGSKILNYTPVSKID	Q04458	HFD1	11	1279	ABL1c	ABL1	11631	11369	3
ILNYTPVSK	DGSKILNYTPVSKID	Q04458	HFD1	11	1353	ABL1c	ABL1	14620	11369	3
ILNYTPVSK	DGSKILNYTPVSKID	Q04458	HFD1	11	2060	ABL1c	ABL1	14770	11369	3
ILNYTPVSK	DGSKILNYTPVSKID	Q04458	HFD1	11	2086	ABL1c	ABL1	16953	11369	3
ILNYWTTPLK	DMDKILNYWTTPLKE	P50109	PSP2	187	1279	ABL1c	ABL1	13639	11370	19
ILNYWTTPLK	DMDKILNYWTTPLKE	P50109	PSP2	187	2060	ABL1c	ABL1	18612	11370	19
ILNYWTTPLK	DMDKILNYWTTPLKE	P50109	PSP2	187	2063	ABL1c	ABL1	96375	11370	19
ILNYWTTPLK	DMDKILNYWTTPLKE	P50109	PSP2	187	2066	p190c	BCR-ABL_p190	150520	11370	19
ILNYWTTPLK	DMDKILNYWTTPLKE	P50109	PSP2	187	2069	p210c	BCR-ABL_p210	671020	11370	19
ILNYWTTPLK	DMDKILNYWTTPLKE	P50109	PSP2	187	2075	ABL1cn	ABL1	87951	11370	19
ILNYWTTPLK	DMDKILNYWTTPLKE	P50109	PSP2	187	2081	p210cn	BCR-ABL_p210	35168	11370	19
ILNYWTTPLK	DMDKILNYWTTPLKE	P50109	PSP2	187	2086	ABL1c	ABL1	19738	11370	19
ILNYWTTPLK	DMDKILNYWTTPLKE	P50109	PSP2	187	2089	ABL1c	ABL1	136160	11370	19
ILNYWTTPLK	DMDKILNYWTTPLKE	P50109	PSP2	187	2092	p190c	BCR-ABL_p190	157620	11370	19
ILNYWTTPLK	DMDKILNYWTTPLKE	P50109	PSP2	187	2095	p210c	BCR-ABL_p210	729450	11370	19
ILNYWTTPLK	DMDKILNYWTTPLKE	P50109	PSP2	187	2101	ABL1cn	ABL1	89090	11370	19
ILNYWTTPLK	DMDKILNYWTTPLKE	P50109	PSP2	187	2107	p210cn	BCR-ABL_p210	38069	11370	19
ILSNEQIYNR	ILSNEQIYNRWNLLA	P36112	MIC60	431	1279	ABL1c	ABL1	1639.2	11406	13
ILSNEQIYNR	ILSNEQIYNRWNLLA	P36112	MIC60	431	2060	ABL1c	ABL1	23459	11406	13
ILSNEQIYNR	ILSNEQIYNRWNLLA	P36112	MIC60	431	2063	ABL1c	ABL1	7320	11406	13
ILSNEQIYNR	ILSNEQIYNRWNLLA	P36112	MIC60	431	2086	ABL1c	ABL1	16588	11406	13
ILSNEQIYNR	ILSNEQIYNRWNLLA	P36112	MIC60	431	2089	ABL1c	ABL1	6837	11406	13
ILSNLVYQYK	KILSNLVYQYKGAGL	P30656	PSB5	163	2081	p210cn	BCR-ABL_p210	12004	11408	13
ILYGGSANGSNAVTFK	ASELRILYGGSANGS	P00942	TPIS	208	1062	p210c	BCR-ABL_p210	38815	11454	88
ILYGVAQVMR	CNKNKILYGVAQVMR	P53314	CPD1	117	2095	p210c	BCR-ABL_p210	5500	11457	1
IMQVGEGTYGKVYK	EGTYGKVYKAKNTNT	Q03957	CTK1	198	2078	p190cn	BCR-ABL_p190	6006	11505	2
IMQVGEGTYGKVYK	EGTYGKVYKAKNTNT	Q03957	CTK1	198	2081	p210cn	BCR-ABL_p210	3859	11505	2
IMQVGEGTYGKVYK	MQVGEGTYGKVYKAK	Q03957	CTK1	194	2078	p190cn	BCR-ABL_p190	6006	11505	2
IMQVGEGTYGKVYK	MQVGEGTYGKVYKAK	Q03957	CTK1	194	2081	p210cn	BCR-ABL_p210	3859	11505	2
IMYVDYK	ACDDKIMYVDYKNIT	P00549	KPYK1	127	2066	p190c	BCR-ABL_p190	24894	11522	23
IMYVDYK	ACDDKIMYVDYKNIT	P00549	KPYK1	127	2069	p210c	BCR-ABL_p210	48178	11522	23
IMYVDYK	ACDDKIMYVDYKNIT	P00549	KPYK1	127	2075	ABL1cn	ABL1	9634	11522	23
IMYVDYK	ACDDKIMYVDYKNIT	P00549	KPYK1	127	2089	ABL1c	ABL1	103040	11522	23
IMYVDYK	ACDDKIMYVDYKNIT	P00549	KPYK1	127	2092	p190c	BCR-ABL_p190	37592	11522	23
IMYVDYK	ACDDKIMYVDYKNIT	P00549	KPYK1	127	2095	p210c	BCR-ABL_p210	79900	11522	23
IMYVDYK	ACDDKIMYVDYKNIT	P00549	KPYK1	127	2101	ABL1cn	ABL1	16200	11522	23
IMYVDYK	ACDDKIMYVDYKNIT	P00549	KPYK1	127	2107	p210cn	BCR-ABL_p210	35587	11522	23
IMYVDYK	DKIMYVDYKNITKVI	P00549	KPYK1	130	2069	p210c	BCR-ABL_p210	11374	11522	23
IMYVDYK	DKIMYVDYKNITKVI	P00549	KPYK1	130	2107	p210cn	BCR-ABL_p210	11477	11522	23
INDYYSDPKEYIESK	GESKINDYYSDPKEY	P53135	SLD3	153	2104	p190cn	BCR-ABL_p190	3159	11546	1
INEKPTVVNDYEAAR	KPTVVNDYEAARAIP	O14467	MBF1	113	1353	ABL1c	ABL1	9115.8	11557	39
INEKPTVVNDYEAAR	KPTVVNDYEAARAIP	O14467	MBF1	113	2060	ABL1c	ABL1	15191	11557	39
INEKPTVVNDYEAAR	KPTVVNDYEAARAIP	O14467	MBF1	113	2063	ABL1c	ABL1	8952	11557	39
INEKPTVVNDYEAAR	KPTVVNDYEAARAIP	O14467	MBF1	113	2086	ABL1c	ABL1	33573	11557	39
INEKPTVVNDYEAAR	KPTVVNDYEAARAIP	O14467	MBF1	113	2089	ABL1c	ABL1	14690	11557	39
INMDKYHPGYFGK	HRINMDKYHPGYFGK	P02406	RL28	48	2078	p190cn	BCR-ABL_p190	2356900	11597	64
INMDKYHPGYFGK	HRINMDKYHPGYFGK	P02406	RL28	48	2081	p210cn	BCR-ABL_p210	1875800	11597	64
INMDKYHPGYFGK	HRINMDKYHPGYFGK	P02406	RL28	48	2104	p190cn	BCR-ABL_p190	2219600	11597	64
INMDKYHPGYFGK	HRINMDKYHPGYFGK	P02406	RL28	48	2107	p210cn	BCR-ABL_p210	1653900	11597	64
INMDKYHPGYFGK	MDKYHPGYFGKVGMR	P02406	RL28	52	2078	p190cn	BCR-ABL_p190	1713300	11597	64
INMDKYHPGYFGK	MDKYHPGYFGKVGMR	P02406	RL28	52	2081	p210cn	BCR-ABL_p210	629050	11597	64
INMDKYHPGYFGK	MDKYHPGYFGKVGMR	P02406	RL28	52	2104	p190cn	BCR-ABL_p190	1571500	11597	64
INMDKYHPGYFGK	MDKYHPGYFGKVGMR	P02406	RL28	52	2107	p210cn	BCR-ABL_p210	583010	11597	64
INNDTTGETGLVPTTYIR	TGLVPTTYIRISSAA	P38822	BZZ1	549	2063	ABL1c	ABL1	2754	11604	7
INNLYASLK	LNKINNLYASLKAEG	P39081	PCF11	318	2078	p190cn	BCR-ABL_p190	50476	11608	3
INNLYASLK	LNKINNLYASLKAEG	P39081	PCF11	318	2104	p190cn	BCR-ABL_p190	59190	11608	3
INNLYASLK	LNKINNLYASLKAEG	P39081	PCF11	318	2107	p210cn	BCR-ABL_p210	40166	11608	3
INWGSAIGSYR	WGSAIGSYRLGKNAA	P28495	CAPZA	258	2066	p190c	BCR-ABL_p190	26462	11658	9
INWGSAIGSYR	WGSAIGSYRLGKNAA	P28495	CAPZA	258	2069	p210c	BCR-ABL_p210	28221	11658	9
INWGSAIGSYR	WGSAIGSYRLGKNAA	P28495	CAPZA	258	2089	ABL1c	ABL1	8791	11658	9
INWGSAIGSYR	WGSAIGSYRLGKNAA	P28495	CAPZA	258	2095	p210c	BCR-ABL_p210	26078	11658	9
IPAIDYSK	AKIPAIDYSKVRVPR	P47006	RPA34	150	2081	p210cn	BCR-ABL_p210	6764	11670	10
IPAIDYSK	AKIPAIDYSKVRVPR	P47006	RPA34	150	2107	p210cn	BCR-ABL_p210	20948	11670	10
IPLEYISNLHLK	FQRIPLEYISNLHLK	Q08421	ETT1	173	2078	p190cn	BCR-ABL_p190	14976	11744	8
IPLEYISNLHLK	FQRIPLEYISNLHLK	Q08421	ETT1	173	2081	p210cn	BCR-ABL_p210	78418	11744	8
IPLEYISNLHLK	FQRIPLEYISNLHLK	Q08421	ETT1	173	2104	p190cn	BCR-ABL_p190	13296	11744	8
IPLEYISNLHLK	FQRIPLEYISNLHLK	Q08421	ETT1	173	2107	p210cn	BCR-ABL_p210	49177	11744	8
IPSIALGTYDIPR	PSIALGTYDIPRSQT	P47137	YJ66	22	1279	ABL1c	ABL1	6059.1	11775	34
IPSIALGTYDIPR	PSIALGTYDIPRSQT	P47137	YJ66	22	2060	ABL1c	ABL1	3912	11775	34
IPSIALGTYDIPR	PSIALGTYDIPRSQT	P47137	YJ66	22	2063	ABL1c	ABL1	114400	11775	34
IPSIALGTYDIPR	PSIALGTYDIPRSQT	P47137	YJ66	22	2066	p190c	BCR-ABL_p190	94648	11775	34
IPSIALGTYDIPR	PSIALGTYDIPRSQT	P47137	YJ66	22	2069	p210c	BCR-ABL_p210	919980	11775	34
IPSIALGTYDIPR	PSIALGTYDIPRSQT	P47137	YJ66	22	2078	p190cn	BCR-ABL_p190	59394	11775	34
IPSIALGTYDIPR	PSIALGTYDIPRSQT	P47137	YJ66	22	2081	p210cn	BCR-ABL_p210	221040	11775	34
IPSIALGTYDIPR	PSIALGTYDIPRSQT	P47137	YJ66	22	2086	ABL1c	ABL1	3871	11775	34
IPSIALGTYDIPR	PSIALGTYDIPRSQT	P47137	YJ66	22	2089	ABL1c	ABL1	123060	11775	34
IPSIALGTYDIPR	PSIALGTYDIPRSQT	P47137	YJ66	22	2092	p190c	BCR-ABL_p190	103440	11775	34
IPSIALGTYDIPR	PSIALGTYDIPRSQT	P47137	YJ66	22	2095	p210c	BCR-ABL_p210	886460	11775	34
IPSIALGTYDIPR	PSIALGTYDIPRSQT	P47137	YJ66	22	2104	p190cn	BCR-ABL_p190	70758	11775	34
IPSIALGTYDIPR	PSIALGTYDIPRSQT	P47137	YJ66	22	2107	p210cn	BCR-ABL_p210	181310	11775	34
IPYFNAPIYLENK	PYFNAPIYLENKTQV	P28007	GAR1	68	2078	p190cn	BCR-ABL_p190	105680	11811	25
IPYFNAPIYLENK	PYFNAPIYLENKTQV	P28007	GAR1	68	2081	p210cn	BCR-ABL_p210	179820	11811	25
IPYFNAPIYLENK	PYFNAPIYLENKTQV	P28007	GAR1	68	2104	p190cn	BCR-ABL_p190	134300	11811	25
IPYFNAPIYLENK	PYFNAPIYLENKTQV	P28007	GAR1	68	2107	p210cn	BCR-ABL_p210	123920	11811	25
IQENLLEEYQK	QENLLEEYQKLSQKE	Q12345	IES3	176	2081	p210cn	BCR-ABL_p210	242750	11842	6
IQFNNNGIYK	QFNNNGIYKVKSMVD	P50089	YG51	663	2063	ABL1c	ABL1	18647	11849	2
IQFNNNGIYK	QFNNNGIYKVKSMVD	P50089	YG51	663	2089	ABL1c	ABL1	17013	11849	2
IQVLYEYIR	KIKIQVLYEYIRRIP	P39723	SPC72	82	2086	ABL1c	ABL1	9540	11915	1
IQWTPIKYFDNK	IQWTPIKYFDNKVVC	Q04439	MYO5	461	2060	ABL1c	ABL1	17398	11918	2
IQWTPIKYFDNK	IQWTPIKYFDNKVVC	Q04439	MYO5	461	2086	ABL1c	ABL1	6601	11918	2
IRIYDLGK	PDSKIRIYDLGKKKA	P41805	RL10	34	2060	ABL1c	ABL1	55911	11932	2
IRIYDLGK	PDSKIRIYDLGKKKA	P41805	RL10	34	2107	p210cn	BCR-ABL_p210	21610	11932	2
ISNTYYTGILGNADAEK	LRISNTYYTGILGNA	P38321	YB75	753	2060	ABL1c	ABL1	24389	12051	3
ISNTYYTGILGNADAEK	LRISNTYYTGILGNA	P38321	YB75	753	2086	ABL1c	ABL1	17856	12051	3
ISSVYYFEAK	GKISSVYYFEAKNAF	P53850	RTC4	226	2081	p210cn	BCR-ABL_p210	13133	12094	1
ITDEEASYKLGK	ITDEEASYKLGKVKK	P0CX36	RS4B	121	2081	p210cn	BCR-ABL_p210	13125	12132	10
ITDEEASYKLGK	ITDEEASYKLGKVKK	P0CX36	RS4B	121	2107	p210cn	BCR-ABL_p210	8206	12132	10
ITDEIAHLKYKDPQSTK	DEIAHLKYKDPQSTK	Q12230	LSP1	158	2078	p190cn	BCR-ABL_p190	35209	12136	2
ITDEIAHLKYKDPQSTK	DEIAHLKYKDPQSTK	Q12230	LSP1	158	2104	p190cn	BCR-ABL_p190	15485	12136	2
ITDLGYSCYYSHAR	TDLGYSCYYSHARMK	P39517	DHH1	311	2078	p190cn	BCR-ABL_p190	4072	12142	2
ITPSYVAFTDDER	GNRITPSYVAFTDDE	P16474	BIP	87	1279	ABL1c	ABL1	34490	12223	18
ITPSYVAFTDDER	GNRITPSYVAFTDDE	P16474	BIP	87	1353	ABL1c	ABL1	24131	12223	18
ITPSYVAFTDDER	GNRITPSYVAFTDDE	P16474	BIP	87	2060	ABL1c	ABL1	35923	12223	18
ITPSYVAFTDDER	GNRITPSYVAFTDDE	P16474	BIP	87	2086	ABL1c	ABL1	30250	12223	18
ITPSYVAFTDDER	GNRITPSYVAFTDDE	P16474	BIP	87	2089	ABL1c	ABL1	6644	12223	18
ITTYWRPVR	GDIKITTYWRPVRLE	Q12466	TCB1	638	2060	ABL1c	ABL1	6628	12260	1
IVAGQVDTDEAGYIK	VDTDEAGYIKTVPGS	P29509	TRXB1	268	2063	ABL1c	ABL1	21387	12280	36
IVAGQVDTDEAGYIK	VDTDEAGYIKTVPGS	P29509	TRXB1	268	2069	p210c	BCR-ABL_p210	60431	12280	36
IVAGQVDTDEAGYIK	VDTDEAGYIKTVPGS	P29509	TRXB1	268	2075	ABL1cn	ABL1	12894	12280	36
IVAGQVDTDEAGYIK	VDTDEAGYIKTVPGS	P29509	TRXB1	268	2081	p210cn	BCR-ABL_p210	24568	12280	36
IVAGQVDTDEAGYIK	VDTDEAGYIKTVPGS	P29509	TRXB1	268	2089	ABL1c	ABL1	21995	12280	36
IVAGQVDTDEAGYIK	VDTDEAGYIKTVPGS	P29509	TRXB1	268	2095	p210c	BCR-ABL_p210	62619	12280	36
IVAGQVDTDEAGYIK	VDTDEAGYIKTVPGS	P29509	TRXB1	268	2101	ABL1cn	ABL1	12671	12280	36
IVAGQVDTDEAGYIK	VDTDEAGYIKTVPGS	P29509	TRXB1	268	2107	p210cn	BCR-ABL_p210	24874	12280	36
IVIPAPYAYGK	RIVIPAPYAYGKQAL	Q06205	FKBP4	366	2078	p190cn	BCR-ABL_p190	255970	12358	9
IVIPAPYAYGK	RIVIPAPYAYGKQAL	Q06205	FKBP4	366	2081	p210cn	BCR-ABL_p210	340190	12358	9
IVIPAPYAYGK	RIVIPAPYAYGKQAL	Q06205	FKBP4	366	2095	p210c	BCR-ABL_p210	12928	12358	9
IVIPAPYAYGK	RIVIPAPYAYGKQAL	Q06205	FKBP4	366	2107	p210cn	BCR-ABL_p210	359880	12358	9
IVQIMQNPTHYK	IMQNPTHYKIPAWFL	P0CX56	RS18B	79	2081	p210cn	BCR-ABL_p210	72733	12409	44
IVQIMQNPTHYK	IMQNPTHYKIPAWFL	P0CX56	RS18B	79	2107	p210cn	BCR-ABL_p210	56591	12409	44
IVSPLTTVGNLPYR	TTVGNLPYRRLMRKL	Q06053	DUS3	308	2081	p210cn	BCR-ABL_p210	3735	12426	9
IWLANDGNYR	WLANDGNYREMRFFT	P38795	NADE	123	2063	ABL1c	ABL1	22258	12468	15
IWLANDGNYR	WLANDGNYREMRFFT	P38795	NADE	123	2089	ABL1c	ABL1	24505	12468	15
IYENKQYVSPNVVR	KIYENKQYVSPNVVR	Q08235	BRX1	242	2078	p190cn	BCR-ABL_p190	46850	12500	4
IYENKQYVSPNVVR	KIYENKQYVSPNVVR	Q08235	BRX1	242	2104	p190cn	BCR-ABL_p190	80635	12500	4
IYEVEGMR	LSLLDKIYEVEGMRW	P06169	PDC1	38	1062	p210c	BCR-ABL_p210	20594	12506	28
IYLDPNDHR	YKQLEKIYLDPNDHR	P38115	ARA1	178	1060	p190c	BCR-ABL_p190	28810	12534	14
IYLDPNDHR	YKQLEKIYLDPNDHR	P38115	ARA1	178	1062	p210c	BCR-ABL_p210	29671	12534	14
IYLDPNDHR	YKQLEKIYLDPNDHR	P38115	ARA1	178	1069	p210c	BCR-ABL_p210	19323	12534	14
IYLDPNDHR	YKQLEKIYLDPNDHR	P38115	ARA1	178	2060	ABL1c	ABL1	16812	12534	14
IYLDPNDHR	YKQLEKIYLDPNDHR	P38115	ARA1	178	2063	ABL1c	ABL1	24667	12534	14
IYLDPNDHR	YKQLEKIYLDPNDHR	P38115	ARA1	178	2069	p210c	BCR-ABL_p210	33335	12534	14
IYLDPNDHR	YKQLEKIYLDPNDHR	P38115	ARA1	178	2086	ABL1c	ABL1	11891	12534	14
IYLDPNDHR	YKQLEKIYLDPNDHR	P38115	ARA1	178	2089	ABL1c	ABL1	20176	12534	14
IYLDPNDHR	YKQLEKIYLDPNDHR	P38115	ARA1	178	2095	p210c	BCR-ABL_p210	26981	12534	14
IYNLEPYR	KIYNLEPYRCARDDF	P07172	HIS8	19	1060	p190c	BCR-ABL_p190	47800	12541	20
IYNLEPYR	KIYNLEPYRCARDDF	P07172	HIS8	19	1279	ABL1c	ABL1	11872	12541	20
IYNLEPYR	KIYNLEPYRCARDDF	P07172	HIS8	19	2066	p190c	BCR-ABL_p190	13021	12541	20
IYNLEPYR	KIYNLEPYRCARDDF	P07172	HIS8	19	2069	p210c	BCR-ABL_p210	7452	12541	20
IYNLEPYR	KIYNLEPYRCARDDF	P07172	HIS8	19	2081	p210cn	BCR-ABL_p210	44129	12541	20
IYNLEPYR	KIYNLEPYRCARDDF	P07172	HIS8	19	2086	ABL1c	ABL1	6372	12541	20
IYNLEPYR	KIYNLEPYRCARDDF	P07172	HIS8	19	2089	ABL1c	ABL1	11769	12541	20
IYNLEPYR	KIYNLEPYRCARDDF	P07172	HIS8	19	2092	p190c	BCR-ABL_p190	11422	12541	20
IYNLEPYR	KIYNLEPYRCARDDF	P07172	HIS8	19	2107	p210cn	BCR-ABL_p210	112710	12541	20
IYQPGETIIR	DALDTKIYQPGETII	P07278	KAPR	323	2063	ABL1c	ABL1	6811	12559	27
IYQPGETIIR	DALDTKIYQPGETII	P07278	KAPR	323	2078	p190cn	BCR-ABL_p190	12408	12559	27
IYQPGETIIR	DALDTKIYQPGETII	P07278	KAPR	323	2081	p210cn	BCR-ABL_p210	130320	12559	27
IYQPGETIIR	DALDTKIYQPGETII	P07278	KAPR	323	2089	ABL1c	ABL1	8088	12559	27
IYQPGETIIR	DALDTKIYQPGETII	P07278	KAPR	323	2104	p190cn	BCR-ABL_p190	11878	12559	27
IYQPGETIIR	DALDTKIYQPGETII	P07278	KAPR	323	2107	p210cn	BCR-ABL_p210	134830	12559	27
IYQSAHDAINR	RRQSGKIYQSAHDAI	P30624	LCF1	218	2060	ABL1c	ABL1	12990	12560	25
IYQSAHDAINR	RRQSGKIYQSAHDAI	P30624	LCF1	218	2086	ABL1c	ABL1	6479	12560	25
IYTNPSNWLNR	QICQSKIYTNPSNWL	P53923	CTU2	374	2081	p210cn	BCR-ABL_p210	5806	12574	2
IYTNPSNWLNR	QICQSKIYTNPSNWL	P53923	CTU2	374	2107	p210cn	BCR-ABL_p210	3630	12574	2
IYYYNTLTK	ASGRIYYYNTLTKKS	P33203	PRP40	17	2069	p210c	BCR-ABL_p210	34189	12586	6
IYYYNTLTK	ASGRIYYYNTLTKKS	P33203	PRP40	17	2078	p190cn	BCR-ABL_p190	88658	12586	6
IYYYNTLTK	ASGRIYYYNTLTKKS	P33203	PRP40	17	2081	p210cn	BCR-ABL_p210	169290	12586	6
IYYYNTLTK	ASGRIYYYNTLTKKS	P33203	PRP40	17	2095	p210c	BCR-ABL_p210	37457	12586	6
IYYYNTLTK	ASGRIYYYNTLTKKS	P33203	PRP40	17	2104	p190cn	BCR-ABL_p190	96279	12586	6
IYYYNTLTK	ASGRIYYYNTLTKKS	P33203	PRP40	17	2107	p210cn	BCR-ABL_p210	209880	12586	6
IYYYNTLTKK	ASGRIYYYNTLTKKS	P33203	PRP40	17	2069	p210c	BCR-ABL_p210	34189	12587	4
IYYYNTLTKK	ASGRIYYYNTLTKKS	P33203	PRP40	17	2078	p190cn	BCR-ABL_p190	88658	12587	4
IYYYNTLTKK	ASGRIYYYNTLTKKS	P33203	PRP40	17	2081	p210cn	BCR-ABL_p210	169290	12587	4
IYYYNTLTKK	ASGRIYYYNTLTKKS	P33203	PRP40	17	2095	p210c	BCR-ABL_p210	37457	12587	4
IYYYNTLTKK	ASGRIYYYNTLTKKS	P33203	PRP40	17	2104	p190cn	BCR-ABL_p190	96279	12587	4
IYYYNTLTKK	ASGRIYYYNTLTKKS	P33203	PRP40	17	2107	p210cn	BCR-ABL_p210	209880	12587	4
KAIEQLNYTPIK	KAIEQLNYTPIKGRL	P04147	PABP	101	2060	ABL1c	ABL1	11755	12639	16
KAIEQLNYTPIK	KAIEQLNYTPIKGRL	P04147	PABP	101	2063	ABL1c	ABL1	49540	12639	16
KAIEQLNYTPIK	KAIEQLNYTPIKGRL	P04147	PABP	101	2066	p190c	BCR-ABL_p190	266640	12639	16
KAIEQLNYTPIK	KAIEQLNYTPIKGRL	P04147	PABP	101	2069	p210c	BCR-ABL_p210	147650	12639	16
KAIEQLNYTPIK	KAIEQLNYTPIKGRL	P04147	PABP	101	2081	p210cn	BCR-ABL_p210	4092	12639	16
KAIEQLNYTPIK	KAIEQLNYTPIKGRL	P04147	PABP	101	2086	ABL1c	ABL1	11653	12639	16
KAIEQLNYTPIK	KAIEQLNYTPIKGRL	P04147	PABP	101	2089	ABL1c	ABL1	64638	12639	16
KAIEQLNYTPIK	KAIEQLNYTPIKGRL	P04147	PABP	101	2092	p190c	BCR-ABL_p190	200190	12639	16
KAIEQLNYTPIK	KAIEQLNYTPIKGRL	P04147	PABP	101	2095	p210c	BCR-ABL_p210	172790	12639	16
KALQQQQQYQQRPPK	ALQQQQQYQQRPPKQ	P37304	PAM1	520	2060	ABL1c	ABL1	183310	12654	2
KALQQQQQYQQRPPK	ALQQQQQYQQRPPKQ	P37304	PAM1	520	2086	ABL1c	ABL1	141410	12654	2
KAWYDVAGAIK	LESRKAWYDVAGAIK	P35844	KES1	318	2063	ABL1c	ABL1	44571	12705	6
KAWYDVAGAIK	LESRKAWYDVAGAIK	P35844	KES1	318	2081	p210cn	BCR-ABL_p210	51089	12705	6
KAWYDVAGAIK	LESRKAWYDVAGAIK	P35844	KES1	318	2086	ABL1c	ABL1	23885	12705	6
KAWYDVAGAIK	LESRKAWYDVAGAIK	P35844	KES1	318	2089	ABL1c	ABL1	40044	12705	6
KAWYDVAGAIK	LESRKAWYDVAGAIK	P35844	KES1	318	2095	p210c	BCR-ABL_p210	55886	12705	6
KAYFTAPSSER	RRKARKAYFTAPSSE	P53221	RL26B	19	1359	p210cn	BCR-ABL_p210	11703	12706	20
KAYFTAPSSER	RRKARKAYFTAPSSE	P53221	RL26B	19	2081	p210cn	BCR-ABL_p210	235680	12706	20
KAYFTAPSSER	RRKARKAYFTAPSSE	P53221	RL26B	19	2107	p210cn	BCR-ABL_p210	142280	12706	20
KDNQIYAIEKPEVFR	RKKDNQIYAIEKPEV	P38879	NACA	48	2063	ABL1c	ABL1	321740	12770	6
KDNQIYAIEKPEVFR	RKKDNQIYAIEKPEV	P38879	NACA	48	2066	p190c	BCR-ABL_p190	199290	12770	6
KDNQIYAIEKPEVFR	RKKDNQIYAIEKPEV	P38879	NACA	48	2069	p210c	BCR-ABL_p210	220350	12770	6
KDNQIYAIEKPEVFR	RKKDNQIYAIEKPEV	P38879	NACA	48	2078	p190cn	BCR-ABL_p190	73829	12770	6
KDNQIYAIEKPEVFR	RKKDNQIYAIEKPEV	P38879	NACA	48	2081	p210cn	BCR-ABL_p210	94750	12770	6
KDNQIYAIEKPEVFR	RKKDNQIYAIEKPEV	P38879	NACA	48	2086	ABL1c	ABL1	22715	12770	6
KDNQIYAIEKPEVFR	RKKDNQIYAIEKPEV	P38879	NACA	48	2089	ABL1c	ABL1	213580	12770	6
KDNQIYAIEKPEVFR	RKKDNQIYAIEKPEV	P38879	NACA	48	2092	p190c	BCR-ABL_p190	89955	12770	6
KDNQIYAIEKPEVFR	RKKDNQIYAIEKPEV	P38879	NACA	48	2095	p210c	BCR-ABL_p210	157360	12770	6
KDNQIYAIEKPEVFR	RKKDNQIYAIEKPEV	P38879	NACA	48	2104	p190cn	BCR-ABL_p190	53350	12770	6
KDNQIYAIEKPEVFR	RKKDNQIYAIEKPEV	P38879	NACA	48	2107	p210cn	BCR-ABL_p210	68541	12770	6
KENETAYYR	RKENETAYYRSILVP	P38775	YHK5	57	2060	ABL1c	ABL1	7081	12852	2
KENETAYYR	RKENETAYYRSILVP	P38775	YHK5	57	2086	ABL1c	ABL1	2285	12852	2
KETYSSYIYK	ETYSSYIYKVLKQTH	P02294	H2B2	46	2060	ABL1c	ABL1	23348	12870	17
KETYSSYIYK	ETYSSYIYKVLKQTH	P02294	H2B2	46	2063	ABL1c	ABL1	8971	12870	17
KETYSSYIYK	ETYSSYIYKVLKQTH	P02294	H2B2	46	2078	p190cn	BCR-ABL_p190	178600	12870	17
KETYSSYIYK	ETYSSYIYKVLKQTH	P02294	H2B2	46	2081	p210cn	BCR-ABL_p210	270910	12870	17
KETYSSYIYK	ETYSSYIYKVLKQTH	P02294	H2B2	46	2086	ABL1c	ABL1	17542	12870	17
KETYSSYIYK	ETYSSYIYKVLKQTH	P02294	H2B2	46	2089	ABL1c	ABL1	5334	12870	17
KETYSSYIYK	ETYSSYIYKVLKQTH	P02294	H2B2	46	2104	p190cn	BCR-ABL_p190	147750	12870	17
KETYSSYIYK	ETYSSYIYKVLKQTH	P02294	H2B2	46	2107	p210cn	BCR-ABL_p210	220010	12870	17
KEYPYAYMEETPGSK	KWKKEYPYAYMEETP	P07342	ILVB	460	2060	ABL1c	ABL1	27587	12883	11
KEYPYAYMEETPGSK	KWKKEYPYAYMEETP	P07342	ILVB	460	2063	ABL1c	ABL1	19871	12883	11
KEYPYAYMEETPGSK	KWKKEYPYAYMEETP	P07342	ILVB	460	2069	p210c	BCR-ABL_p210	33080	12883	11
KEYPYAYMEETPGSK	KWKKEYPYAYMEETP	P07342	ILVB	460	2078	p190cn	BCR-ABL_p190	35677	12883	11
KEYPYAYMEETPGSK	KWKKEYPYAYMEETP	P07342	ILVB	460	2081	p210cn	BCR-ABL_p210	210830	12883	11
KEYPYAYMEETPGSK	KWKKEYPYAYMEETP	P07342	ILVB	460	2086	ABL1c	ABL1	13970	12883	11
KEYPYAYMEETPGSK	KWKKEYPYAYMEETP	P07342	ILVB	460	2095	p210c	BCR-ABL_p210	19161	12883	11
KEYPYAYMEETPGSK	KWKKEYPYAYMEETP	P07342	ILVB	460	2104	p190cn	BCR-ABL_p190	29337	12883	11
KEYPYAYMEETPGSK	KWKKEYPYAYMEETP	P07342	ILVB	460	2107	p210cn	BCR-ABL_p210	181390	12883	11
KFIASAGTYANLVK	FIASAGTYANLVKQA	P40024	ARB1	346	2060	ABL1c	ABL1	182010	12927	1
KFIASAGTYANLVK	FIASAGTYANLVKQA	P40024	ARB1	346	2063	ABL1c	ABL1	81135	12927	1
KFIASAGTYANLVK	FIASAGTYANLVKQA	P40024	ARB1	346	2066	p190c	BCR-ABL_p190	62168	12927	1
KFIASAGTYANLVK	FIASAGTYANLVKQA	P40024	ARB1	346	2069	p210c	BCR-ABL_p210	10192	12927	1
KFIASAGTYANLVK	FIASAGTYANLVKQA	P40024	ARB1	346	2072	ABL1cn	ABL1	11319	12927	1
KFIASAGTYANLVK	FIASAGTYANLVKQA	P40024	ARB1	346	2075	ABL1cn	ABL1	16531	12927	1
KFIASAGTYANLVK	FIASAGTYANLVKQA	P40024	ARB1	346	2078	p190cn	BCR-ABL_p190	53175	12927	1
KFIASAGTYANLVK	FIASAGTYANLVKQA	P40024	ARB1	346	2081	p210cn	BCR-ABL_p210	29598	12927	1
KFIASAGTYANLVK	FIASAGTYANLVKQA	P40024	ARB1	346	2086	ABL1c	ABL1	265750	12927	1
KFIASAGTYANLVK	FIASAGTYANLVKQA	P40024	ARB1	346	2089	ABL1c	ABL1	94288	12927	1
KFIASAGTYANLVK	FIASAGTYANLVKQA	P40024	ARB1	346	2092	p190c	BCR-ABL_p190	65193	12927	1
KFIASAGTYANLVK	FIASAGTYANLVKQA	P40024	ARB1	346	2095	p210c	BCR-ABL_p210	9643	12927	1
KFIASAGTYANLVK	FIASAGTYANLVKQA	P40024	ARB1	346	2098	ABL1cn	ABL1	8944	12927	1
KFIASAGTYANLVK	FIASAGTYANLVKQA	P40024	ARB1	346	2101	ABL1cn	ABL1	15623	12927	1
KFIASAGTYANLVK	FIASAGTYANLVKQA	P40024	ARB1	346	2107	p210cn	BCR-ABL_p210	34974	12927	1
KFPTVSATSAYSK	TVSATSAYSKQQPKD	P53278	YG3A	89	2060	ABL1c	ABL1	13673	12945	2
KFPTVSATSAYSK	TVSATSAYSKQQPKD	P53278	YG3A	89	2086	ABL1c	ABL1	13531	12945	2
KGGNSDSNYTNGGVPNQNNSSMFYENPEITR	GGNSDSNYTNGGVPN	P53297	PBP1	24	2078	p190cn	BCR-ABL_p190	202340	13002	5
KGGNSDSNYTNGGVPNQNNSSMFYENPEITR	QNNSSMFYENPEITR	P53297	PBP1	39	2078	p190cn	BCR-ABL_p190	202340	13002	5
KKLYSEYQK	RKKLYSEYQKAKKEF	Q02486	ABF2	103	2060	ABL1c	ABL1	17723	13238	3
KKLYSEYQK	RKKLYSEYQKAKKEF	Q02486	ABF2	103	2086	ABL1c	ABL1	19625	13238	3
KMEALYQTAWR	IRKMEALYQTAWRRD	P22148	MSN1	311	2078	p190cn	BCR-ABL_p190	20740	13455	2
KMEALYQTAWR	IRKMEALYQTAWRRD	P22148	MSN1	311	2104	p190cn	BCR-ABL_p190	14960	13455	2
KNNAASELANPYSSYVSQIR	ASELANPYSSYVSQI	P39705	NUP60	298	2078	p190cn	BCR-ABL_p190	69854	13505	4
KNNAASELANPYSSYVSQIR	ASELANPYSSYVSQI	P39705	NUP60	298	2081	p210cn	BCR-ABL_p210	51637	13505	4
KNNAASELANPYSSYVSQIR	ASELANPYSSYVSQI	P39705	NUP60	298	2104	p190cn	BCR-ABL_p190	60454	13505	4
KNNAASELANPYSSYVSQIR	ASELANPYSSYVSQI	P39705	NUP60	298	2107	p210cn	BCR-ABL_p210	42444	13505	4
KNNAASELANPYSSYVSQIR	LANPYSSYVSQIRKH	P39705	NUP60	301	2078	p190cn	BCR-ABL_p190	19279	13505	4
KNNAASELANPYSSYVSQIR	LANPYSSYVSQIRKH	P39705	NUP60	301	2104	p190cn	BCR-ABL_p190	20907	13505	4
KNPQSPMYTQLGVLTK	KNPQSPMYTQLGVLT	P40078	NSA2	209	2078	p190cn	BCR-ABL_p190	54969	13511	5
KNPQSPMYTQLGVLTK	KNPQSPMYTQLGVLT	P40078	NSA2	209	2104	p190cn	BCR-ABL_p190	114290	13511	5
KNPQSPMYTQLGVLTK	KNPQSPMYTQLGVLT	P40078	NSA2	209	2107	p210cn	BCR-ABL_p210	9451	13511	5
KNQLYYEPLQK	INKKNQLYYEPLQKI	Q04779	RCO1	505	2066	p190c	BCR-ABL_p190	13391	13516	4
KNQLYYEPLQK	INKKNQLYYEPLQKI	Q04779	RCO1	505	2078	p190cn	BCR-ABL_p190	248120	13516	4
KNQLYYEPLQK	INKKNQLYYEPLQKI	Q04779	RCO1	505	2081	p210cn	BCR-ABL_p210	456790	13516	4
KNQLYYEPLQK	INKKNQLYYEPLQKI	Q04779	RCO1	505	2092	p190c	BCR-ABL_p190	12850	13516	4
KNQLYYEPLQK	INKKNQLYYEPLQKI	Q04779	RCO1	505	2104	p190cn	BCR-ABL_p190	236670	13516	4
KNQLYYEPLQK	INKKNQLYYEPLQKI	Q04779	RCO1	505	2107	p210cn	BCR-ABL_p210	455920	13516	4
KNQLYYEPLQK	NKKNQLYYEPLQKIG	Q04779	RCO1	506	2078	p190cn	BCR-ABL_p190	11812	13516	4
KNQLYYEPLQK	NKKNQLYYEPLQKIG	Q04779	RCO1	506	2081	p210cn	BCR-ABL_p210	126690	13516	4
KNQLYYEPLQK	NKKNQLYYEPLQKIG	Q04779	RCO1	506	2107	p210cn	BCR-ABL_p210	136430	13516	4
KPLTEAEMYLK	PLTEAEMYLKALEVA	Q05812	MSC3	345	2060	ABL1c	ABL1	23251	13556	4
KPLTEAEMYLK	PLTEAEMYLKALEVA	Q05812	MSC3	345	2063	ABL1c	ABL1	88200	13556	4
KPLTEAEMYLK	PLTEAEMYLKALEVA	Q05812	MSC3	345	2086	ABL1c	ABL1	11558	13556	4
KPLTEAEMYLK	PLTEAEMYLKALEVA	Q05812	MSC3	345	2089	ABL1c	ABL1	68933	13556	4
KQQFELIYK	KQQFELIYKALSNSN	P09032	EI2BG	123	2060	ABL1c	ABL1	27265	13636	8
KQQFELIYK	KQQFELIYKALSNSN	P09032	EI2BG	123	2063	ABL1c	ABL1	32161	13636	8
KQQFELIYK	KQQFELIYKALSNSN	P09032	EI2BG	123	2066	p190c	BCR-ABL_p190	76193	13636	8
KQQFELIYK	KQQFELIYKALSNSN	P09032	EI2BG	123	2081	p210cn	BCR-ABL_p210	53178	13636	8
KQQFELIYK	KQQFELIYKALSNSN	P09032	EI2BG	123	2089	ABL1c	ABL1	30663	13636	8
KQQFELIYK	KQQFELIYKALSNSN	P09032	EI2BG	123	2092	p190c	BCR-ABL_p190	49704	13636	8
KQQFELIYK	KQQFELIYKALSNSN	P09032	EI2BG	123	2095	p210c	BCR-ABL_p210	146530	13636	8
KQQFELIYK	KQQFELIYKALSNSN	P09032	EI2BG	123	2107	p210cn	BCR-ABL_p210	54199	13636	8
KQVSAIENQIYR	SAIENQIYRELYQYI	P50277	BIOA	387	2063	ABL1c	ABL1	34180	13649	14
KQVSAIENQIYR	SAIENQIYRELYQYI	P50277	BIOA	387	2066	p190c	BCR-ABL_p190	26018	13649	14
KQVSAIENQIYR	SAIENQIYRELYQYI	P50277	BIOA	387	2069	p210c	BCR-ABL_p210	153870	13649	14
KQVSAIENQIYR	SAIENQIYRELYQYI	P50277	BIOA	387	2081	p210cn	BCR-ABL_p210	45844	13649	14
KQVSAIENQIYR	SAIENQIYRELYQYI	P50277	BIOA	387	2089	ABL1c	ABL1	31693	13649	14
KQVSAIENQIYR	SAIENQIYRELYQYI	P50277	BIOA	387	2092	p190c	BCR-ABL_p190	29701	13649	14
KQVSAIENQIYR	SAIENQIYRELYQYI	P50277	BIOA	387	2095	p210c	BCR-ABL_p210	133860	13649	14
KQVSAIENQIYR	SAIENQIYRELYQYI	P50277	BIOA	387	2107	p210cn	BCR-ABL_p210	49364	13649	14
KSDFTLYHTWPVR	KKSDFTLYHTWPVRV	P17255	VATA	213	2063	ABL1c	ABL1	36436	13672	2
KSDFTLYHTWPVR	KKSDFTLYHTWPVRV	P17255	VATA	213	2066	p190c	BCR-ABL_p190	359670	13672	2
KSDFTLYHTWPVR	KKSDFTLYHTWPVRV	P17255	VATA	213	2069	p210c	BCR-ABL_p210	815810	13672	2
KSDFTLYHTWPVR	KKSDFTLYHTWPVRV	P17255	VATA	213	2078	p190cn	BCR-ABL_p190	163020	13672	2
KSDFTLYHTWPVR	KKSDFTLYHTWPVRV	P17255	VATA	213	2081	p210cn	BCR-ABL_p210	212450	13672	2
KSDFTLYHTWPVR	KKSDFTLYHTWPVRV	P17255	VATA	213	2089	ABL1c	ABL1	19256	13672	2
KSDFTLYHTWPVR	KKSDFTLYHTWPVRV	P17255	VATA	213	2092	p190c	BCR-ABL_p190	188760	13672	2
KSDFTLYHTWPVR	KKSDFTLYHTWPVRV	P17255	VATA	213	2095	p210c	BCR-ABL_p210	479500	13672	2
KSDFTLYHTWPVR	KKSDFTLYHTWPVRV	P17255	VATA	213	2104	p190cn	BCR-ABL_p190	110930	13672	2
KSDFTLYHTWPVR	KKSDFTLYHTWPVRV	P17255	VATA	213	2107	p210cn	BCR-ABL_p210	105360	13672	2
KSELEYYAMLSK	LRKSELEYYAMLSKT	P14120	RL30	58	2078	p190cn	BCR-ABL_p190	33339	13685	7
KSELEYYAMLSK	LRKSELEYYAMLSKT	P14120	RL30	58	2081	p210cn	BCR-ABL_p210	58578	13685	7
KSELEYYAMLSK	LRKSELEYYAMLSKT	P14120	RL30	58	2104	p190cn	BCR-ABL_p190	23480	13685	7
KSELEYYAMLSK	LRKSELEYYAMLSKT	P14120	RL30	58	2107	p210cn	BCR-ABL_p210	39371	13685	7
KSELEYYAMLSK	RKSELEYYAMLSKTK	P14120	RL30	59	2081	p210cn	BCR-ABL_p210	5087	13685	7
KSQLGISDYELK	SQLGISDYELKHLIM	P35177	SPT7	418	2081	p210cn	BCR-ABL_p210	16464	13720	2
KSQLGISDYELK	SQLGISDYELKHLIM	P35177	SPT7	418	2107	p210cn	BCR-ABL_p210	13370	13720	2
KSSFGSDGNTAYSTPLNSPGLSK	GSDGNTAYSTPLNSP	P26570	PPZ1	259	2060	ABL1c	ABL1	96857	13724	4
KSSFGSDGNTAYSTPLNSPGLSK	GSDGNTAYSTPLNSP	P26570	PPZ1	259	2063	ABL1c	ABL1	16051	13724	4
KSSFGSDGNTAYSTPLNSPGLSK	GSDGNTAYSTPLNSP	P26570	PPZ1	259	2086	ABL1c	ABL1	91703	13724	4
KSSFGSDGNTAYSTPLNSPGLSK	GSDGNTAYSTPLNSP	P26570	PPZ1	259	2089	ABL1c	ABL1	21737	13724	4
KSSITYEEFNK	GKKSSITYEEFNKQL	Q12012	YO289	239	2069	p210c	BCR-ABL_p210	9176	13727	3
KSSITYEEFNK	GKKSSITYEEFNKQL	Q12012	YO289	239	2095	p210c	BCR-ABL_p210	5665	13727	3
KSVTPSPYNVTK	KSVTPSPYNVTKHRN	P38928	AXL2	736	2060	ABL1c	ABL1	157200	13746	1
KSVTPSPYNVTK	KSVTPSPYNVTKHRN	P38928	AXL2	736	2063	ABL1c	ABL1	85339	13746	1
KSVTPSPYNVTK	KSVTPSPYNVTKHRN	P38928	AXL2	736	2086	ABL1c	ABL1	198020	13746	1
KTEAPQLKDEYR	APQLKDEYRTYKILA	P23292	KC12	120	2060	ABL1c	ABL1	174420	13762	7
KTEAPQLKDEYR	APQLKDEYRTYKILA	P23292	KC12	120	2063	ABL1c	ABL1	18629	13762	7
KTEAPQLKDEYR	APQLKDEYRTYKILA	P23292	KC12	120	2086	ABL1c	ABL1	210250	13762	7
KVINPTKDSALGDQSVIYSK	LGDQSVIYSKSQQRN	P40535	ACA2	347	2060	ABL1c	ABL1	16044	13899	2
KVINPTKDSALGDQSVIYSK	LGDQSVIYSKSQQRN	P40535	ACA2	347	2063	ABL1c	ABL1	22815	13899	2
KVINPTKDSALGDQSVIYSK	LGDQSVIYSKSQQRN	P40535	ACA2	347	2066	p190c	BCR-ABL_p190	29371	13899	2
KVINPTKDSALGDQSVIYSK	LGDQSVIYSKSQQRN	P40535	ACA2	347	2069	p210c	BCR-ABL_p210	20995	13899	2
KVINPTKDSALGDQSVIYSK	LGDQSVIYSKSQQRN	P40535	ACA2	347	2072	ABL1cn	ABL1	59815	13899	2
KVINPTKDSALGDQSVIYSK	LGDQSVIYSKSQQRN	P40535	ACA2	347	2075	ABL1cn	ABL1	32843	13899	2
KVINPTKDSALGDQSVIYSK	LGDQSVIYSKSQQRN	P40535	ACA2	347	2078	p190cn	BCR-ABL_p190	58617	13899	2
KVINPTKDSALGDQSVIYSK	LGDQSVIYSKSQQRN	P40535	ACA2	347	2081	p210cn	BCR-ABL_p210	303600	13899	2
KVINPTKDSALGDQSVIYSK	LGDQSVIYSKSQQRN	P40535	ACA2	347	2086	ABL1c	ABL1	11165	13899	2
KVINPTKDSALGDQSVIYSK	LGDQSVIYSKSQQRN	P40535	ACA2	347	2089	ABL1c	ABL1	22378	13899	2
KVINPTKDSALGDQSVIYSK	LGDQSVIYSKSQQRN	P40535	ACA2	347	2092	p190c	BCR-ABL_p190	37525	13899	2
KVINPTKDSALGDQSVIYSK	LGDQSVIYSKSQQRN	P40535	ACA2	347	2098	ABL1cn	ABL1	37625	13899	2
KVINPTKDSALGDQSVIYSK	LGDQSVIYSKSQQRN	P40535	ACA2	347	2101	ABL1cn	ABL1	42061	13899	2
KVINPTKDSALGDQSVIYSK	LGDQSVIYSKSQQRN	P40535	ACA2	347	2104	p190cn	BCR-ABL_p190	61246	13899	2
KVINPTKDSALGDQSVIYSK	LGDQSVIYSKSQQRN	P40535	ACA2	347	2107	p210cn	BCR-ABL_p210	402920	13899	2
KVTGYVGFR	DSKKVTGYVGFRNQG	P50101	UBP15	204	1060	p190c	BCR-ABL_p190	23755	13969	3
KVTGYVGFR	DSKKVTGYVGFRNQG	P50101	UBP15	204	2063	ABL1c	ABL1	41106	13969	3
KVTGYVGFR	DSKKVTGYVGFRNQG	P50101	UBP15	204	2069	p210c	BCR-ABL_p210	57559	13969	3
KVTGYVGFR	DSKKVTGYVGFRNQG	P50101	UBP15	204	2089	ABL1c	ABL1	46524	13969	3
KWSEYQATEVCK	PIRKWSEYQATEVCK	P16622	HEMH	110	2063	ABL1c	ABL1	63785	14013	2
KWSEYQATEVCK	PIRKWSEYQATEVCK	P16622	HEMH	110	2081	p210cn	BCR-ABL_p210	21920	14013	2
KWSEYQATEVCK	PIRKWSEYQATEVCK	P16622	HEMH	110	2089	ABL1c	ABL1	51244	14013	2
KWSEYQATEVCK	PIRKWSEYQATEVCK	P16622	HEMH	110	2107	p210cn	BCR-ABL_p210	19522	14013	2
KYFDSGDYALQK	KYFDSGDYALQKAGI	P53897	IGO1	67	1060	p190c	BCR-ABL_p190	82306	14034	14
KYFDSGDYALQK	KYFDSGDYALQKAGI	P53897	IGO1	67	1277	ABL1c	ABL1	13485	14034	14
KYFDSGDYALQK	KYFDSGDYALQKAGI	P53897	IGO1	67	2060	ABL1c	ABL1	27896	14034	14
KYFDSGDYALQK	KYFDSGDYALQKAGI	P53897	IGO1	67	2063	ABL1c	ABL1	60095	14034	14
KYFDSGDYALQK	KYFDSGDYALQKAGI	P53897	IGO1	67	2066	p190c	BCR-ABL_p190	17811	14034	14
KYFDSGDYALQK	KYFDSGDYALQKAGI	P53897	IGO1	67	2069	p210c	BCR-ABL_p210	49408	14034	14
KYFDSGDYALQK	KYFDSGDYALQKAGI	P53897	IGO1	67	2086	ABL1c	ABL1	40081	14034	14
KYFDSGDYALQK	KYFDSGDYALQKAGI	P53897	IGO1	67	2089	ABL1c	ABL1	54992	14034	14
KYFDSGDYALQK	KYFDSGDYALQKAGI	P53897	IGO1	67	2092	p190c	BCR-ABL_p190	10440	14034	14
KYFDSGDYALQK	KYFDSGDYALQKAGI	P53897	IGO1	67	2095	p210c	BCR-ABL_p210	44883	14034	14
KYFDSGDYALQK	KYFDSGDYALQKAGI	P53897	IGO1	67	2107	p210cn	BCR-ABL_p210	5032	14034	14
KYNVQQLYESK	KYNVQQLYESKFRKD	P53072	TAN1	275	2078	p190cn	BCR-ABL_p190	3998	14056	3
KYNVQQLYESK	KYNVQQLYESKFRKD	P53072	TAN1	275	2081	p210cn	BCR-ABL_p210	20710	14056	3
KYNVQQLYESK	KYNVQQLYESKFRKD	P53072	TAN1	275	2107	p210cn	BCR-ABL_p210	9514	14056	3
KYSFNYSSLPSPYK	SRKYSFNYSSLPSPY	P39705	NUP60	217	2078	p190cn	BCR-ABL_p190	17205	14064	1
KYYADYYAYR	QRKYYADYYAYRQEI	Q03654	CEF1	563	2078	p190cn	BCR-ABL_p190	20502	14076	2
KYYADYYAYR	QRKYYADYYAYRQEI	Q03654	CEF1	563	2081	p210cn	BCR-ABL_p210	38231	14076	2
KYYADYYAYR	QRKYYADYYAYRQEI	Q03654	CEF1	563	2104	p190cn	BCR-ABL_p190	15371	14076	2
KYYADYYAYR	QRKYYADYYAYRQEI	Q03654	CEF1	563	2107	p210cn	BCR-ABL_p210	29187	14076	2
LADALDTKIYQPGETIIR	DALDTKIYQPGETII	P07278	KAPR	323	2063	ABL1c	ABL1	6811	14105	3
[truncated: 2,788 more rows]

## Sheet: ST04 - motif PSSM
Kinase	pos_in_mot	G	A	S	P	V	T	C	L	I	N	D	Q	K	E	M	H	F	R	Y	W
ABL1	-7	1.22747	1.16198	1.00771	1.28972	0.777665	1.0336	0	0.702691	0.787301	1.145	0.899418	0.979347	1.17086	0.759507	1.49333	0.642962	0.751514	1.53597	0.706552	0.593504
ABL1	-6	1.0944	1.19427	1.3033	1.02008	1.0944	1.02392	0.233804	0.93703	0.693532	0.720331	1.01645	1.05212	1.18614	0.611305	0.85098	0.785298	1.17795	1.05783	0.660989	0.734814
ABL1	-5	1.17948	1.06204	1.20367	0.956967	0.504284	1.09378	0.191929	0.743923	1.27379	0.862356	0.773322	1.33603	1.45714	0.792276	1.11379	0.857283	0.696349	1.12472	0.654869	0.575787
ABL1	-4	0.965953	0.85227	1.34088	0.883692	1.08925	1.24847	0	0.692288	0.667636	1.19621	1.17305	0.949606	1.08119	1.02687	0.975529	0.421615	1.13464	1.04894	0.938631	0.389674
ABL1	-3	1.06932	1.08977	1.2758	0.926302	1.4552	0.803703	0.267901	0.500561	0.774999	1.44137	0.971382	1.50153	0.837662	1.45029	1.20555	0.345215	0.932541	0.555875	0.622222	1.00857
ABL1	-2	1.42557	1.4	1.42657	1.42881	1.37778	1.21138	0	1.03061	0.681695	0.964444	0.921579	1.12431	0.400659	0.978421	0.775989	0.275555	0.482222	0.106864	1.41452	0.676802
ABL1	-1	1.1216	0.696664	0.666178	0.967565	1.30263	1.128	0	1.33338	2.79393	1.4315	1.21721	1.35718	0.121806	0.82001	1.49816	1.0716	0.961912	0	0.799857	0.306173
ABL1	0	0	0	0	0	0	0	0	0	0	0	0	0	0	0	0	0	0	0	1	0
ABL1	1	0.623339	1.55408	1.82491	0.0301153	0.681285	0.996358	0.414814	0.744949	0.719617	0.410675	0.956008	1.82617	0.848114	0.665133	0.568993	1.0716	1.67938	2.32396	2.11215	1.45576
ABL1	2	0.704259	1.29696	1.14123	0.629643	1.72839	1.35064	1.05404	0.737826	0.77296	0.810944	0.524867	1.54311	1.18141	0.540629	1.06177	0.832069	0.656642	2.69774	1.22163	0.494586
ABL1	3	1.18893	1.05188	1.02333	2.93926	1.46047	1.0716	0	1.56234	1.43251	0.70324	0.13395	0.741167	0.575457	0.162547	0.750905	0.809323	1.03528	1.22054	1.19159	1.52567
ABL1	4	1.30412	0.96057	1.19874	0.828639	0.795417	1.04347	0.178601	0.56067	0.738723	0.962592	0.651101	1.15157	1.88491	0.777329	0.690429	1.0716	0.784632	2.17953	0.813233	0.306173
ABL1	5	0.859019	1.18701	1.30806	0.708348	0.817458	0.96008	1.33027	0.854633	1.03943	1.25824	0.577703	1.28996	1.55026	0.489317	0.743923	1.22022	0.676802	1.97145	0.800131	0.459259
ABL1	6	1.34574	1.1182	0.98444	0.723136	1.31729	0.866601	0.378213	0.824311	1.18281	0.97192	0.657202	1.26843	1.13967	0.599547	0.411496	0.955755	1.11564	1.82719	0.902403	1.02874
ABL1	7	1.06229	1.31159	1.00143	1.39615	0.719012	1.2232	0.704616	0.714403	0.98694	0.987004	0.506995	1.0716	1.29171	0.773322	0.714403	1.33297	0.629474	1.81166	0.940921	0.632422
p190	-7	1.04574	1.32892	0.986504	1.16106	0.895296	1.11843	0.740824	0.812582	0.669841	0.752049	0.908726	1.18564	1.24477	0.736825	1.58074	1.18179	0.700606	1.41294	0.599459	0.250683
p190	-6	0.948444	1.10538	1.19169	0.868715	0.970955	1.05358	0.601639	0.865435	0.894328	0.852839	0.962622	0.752049	1.20415	0.669615	1.47067	0.631491	1.25818	1.39639	0.923446	0.472716
p190	-5	0.695479	0.701688	1.07569	0.882916	0.608275	0.986633	0.72993	0.98613	1.28468	1.23277	0.620088	1.02064	1.55691	0.754414	1.03407	1.51663	0.652315	1.34669	1.29616	0.501366
p190	-4	1.16242	0.961923	1.32699	0.69745	0.773134	1.00395	0.493883	0.756092	0.821651	1.08179	1.16155	0.758948	1.34942	1.14104	1.0199	0.542461	0.853939	0.849747	1.25886	0.250683
p190	-3	1.20199	0.969167	0.876219	0.69958	1.20877	1.10793	1.72345	0.709708	1.17916	1.41194	0.862962	1.07056	0.549574	1.38905	1.24088	0.787861	0.884088	1.14764	0.863799	1.2727
p190	-2	1.68445	1.05467	0.922016	1.69519	1.08629	0.753852	1.94648	1.72723	1.03906	1.33594	0.605643	1.38997	0.220928	0.688453	0.71315	0.590895	0.549214	0.320819	1.55622	0.886343
p190	-1	0.902459	0.669239	0.542038	0.919171	1.3185	0.821095	0.735337	1.91575	3.49285	0.956898	1.25914	1.16636	0.338115	0.571341	1.74996	1.25514	0.97324	0.0894328	0.554141	0
p190	0	0	0	0	0	0	0	0	0	0	0	0	0	0	0	0	0	0	0	1	0
p190	1	0.564374	1.84707	1.63574	0.0387472	0.765301	0.795436	1.35615	0.638102	0.280425	0.59325	1.00129	1.45558	0.61495	0.593661	0.732083	1.51393	2.61238	1.51007	3.30901	2.5454
p190	2	0.909811	1.22946	1.49932	0.625523	1.32361	1.00273	1.89861	0.863691	0.76431	0.769538	0.600329	1.26491	1.13203	0.670746	0.902459	0.681268	0.911381	2.16053	1.38555	0.318174
p190	3	1.19315	0.870793	1.06662	2.65973	1.49997	1.34669	0.827254	1.63408	1.36807	0.709535	0.19609	0.85578	0.708265	0.139034	0.362301	1.2727	1.11227	0.953445	0.763619	1.37876
p190	4	1.23991	1.18745	1.08996	0.866647	0.714911	0.862539	0.689378	0.692262	0.950462	1.11576	0.385459	0.938377	1.63309	0.849918	1.01296	0.990723	0.879472	2.46774	0.716519	0.787861
p190	5	0.839	1.43138	1.29461	0.766298	0.963791	1.43215	1.14104	0.762446	0.640698	1.0987	0.410888	1.02764	1.33672	0.50289	1.23063	1.69074	0.930245	2.12558	0.80887	0.886343
p190	6	1.0004	0.888785	0.946936	0.892136	1.03906	0.756964	1.70317	1.18934	1.00273	0.924484	0.701062	1.00273	1.32844	0.450026	0.926524	1.56507	1.20877	1.84812	0.870793	0.661803
p190	7	0.88952	0.650243	1.17341	1.06892	1.02523	0.959135	0.226645	1.00969	1.1604	1.16106	0.590895	1.07903	1.28218	0.565644	0.927761	1.00885	0.804274	2.06241	0.598015	1.62738
p210	-7	0.982372	1.08988	0.924635	1.21687	0.861525	1.01451	1.46198	0.776553	0.710933	0.8752	0.986004	1.11091	1.4769	0.858023	1.31438	0.867723	0.469923	1.44066	0.696684	0.548243
p210	-6	0.921887	0.80409	1.1371	0.779082	0.881844	1.16631	0.657892	0.744528	0.973562	0.824067	1.30812	0.692343	1.41275	0.774208	1.17013	0.463898	1.05882	1.31578	1.06095	0.68922
p210	-5	0.969216	0.730171	0.878889	0.927796	0.889043	1.02591	0.709491	0.98011	1.30854	1.02094	0.80409	0.819703	1.50553	0.799017	1.13075	0.897125	0.778152	1.2973	1.12199	0.54006
p210	-4	1.29935	1.05801	1.06847	0.96947	0.849391	0.907529	0.54006	1.01604	0.816796	0.904601	1.09649	0.700812	1.31383	0.963157	0.927796	0.988635	0.855967	1.03278	1.04503	0.182748
p210	-3	1.21649	0.971041	0.794007	0.737931	1.35552	1.04532	1.00511	0.84527	0.964908	1.08685	0.93617	1.08012	0.569329	1.69401	1.20613	0.743508	0.917213	0.943932	0.778152	2.08754
p210	-2	1.5316	1.01518	0.881623	1.38409	1.42995	1.07019	0.945988	1.5847	1.25883	1.01962	0.765161	1.08159	0.341529	0.915224	0.72784	0.430762	0.603067	0.234526	1.42597	1.07691
p210	-1	1.1569	0.70789	0.567148	0.792351	1.52715	0.927796	0.822365	1.88657	2.50582	0.834149	1.48476	1.11384	0.163655	0.787751	2.03013	1.00511	0.997198	0.0325982	0.865647	0.287175
p210	0	0	0	0	0	0	0	0	0	0	0	0	0	0	0	0	0	0	0	1	0
p210	1	0.45311	1.88007	1.48053	0.0849391	0.690738	0.96843	0.583614	0.683977	0.528234	0.552612	1.06321	1.49875	0.684332	0.773889	0.640426	1.01817	2.68536	1.5377	2.78339	2.27573
p210	2	0.933465	1.18047	1.13315	0.68791	1.42279	1.02259	2.61329	0.750133	1.0875	0.668876	0.544253	1.25793	1.23816	0.653929	0.869286	0.861525	1.02215	2.34526	1.42597	0.463898
p210	3	1.22956	1.07647	0.959837	2.0341	1.90442	1.08385	1.02215	1.54728	1.72754	0.636048	0.143374	0.697188	0.72784	0.322315	0.440195	0.674761	1.37408	1.23495	0.745103	1.60818
p210	4	1.47922	1.06508	0.896452	0.666853	0.868616	0.657372	0.670075	0.694544	0.744211	1.00123	0.521572	0.933319	1.96759	0.854085	1.14094	1.08335	0.763885	2.43705	0.905793	0.57435
p210	5	0.912617	1.53844	1.04633	0.662992	1.17672	1.00966	2.07954	0.760793	0.80409	1.15206	0.502556	0.983057	1.61189	0.588359	1.19617	1.49666	0.823466	1.66939	0.80409	0.861525
p210	6	1.21177	0.824067	0.807937	0.6816	1.05135	0.654086	1.41898	1.02939	1.38734	0.90985	0.675763	1.1371	1.35601	0.714032	1.06996	1.13328	0.991344	1.68148	1.11091	0.723681
p210	7	0.859664	1.12823	1.06927	0.954005	0.929783	0.96374	0.330448	1.05537	1.06424	1.03611	0.625723	0.976932	1.16665	0.828959	1.00511	0.882538	0.719449	1.95407	0.583614	1.77954
